# Supplementary material for: Transcriptional and metabolic modeling analyses of developing Aspergillus fumigatus biofilms reveal metabolic shifts required for biofilm maturation
Source: mSphere. 2025 Nov 28;10(12):e00752-25. doi: 10.1128/msphere.00752-25 (PMC12724364; doi:10.1128/msphere.00752-25)
Supplement: Supplemental Tables — Tables S1 to S6. [file msphere.00752-25-s0009.xlsx]

## Sheet: Table S1 - Top2000MostVariable
Table S1. Table of top 2000 most variable genes with DESeq2 vst normalized values.
	gene_ID	BF12_1	BF12_2	BF12_3	BF18_1	BF18_2	BF18_3	BF24_1	BF24_2	BF24_3	BF30_1	BF30_2	BF30_3
	AFUB_034690	8.84917	9.18321	9.53849	13.8603	13.5598	13.7619	15.7708	15.9714	15.5587	17.3461	16.3658	17.1376
	AFUB_101030	6.16026	5.95351	5.72244	9.04386	8.66667	8.62368	11.1416	10.8466	11.0324	12.2885	11.9879	12.3994
	AFUB_084900	8.736	9.08111	9.2269	12.081	12.0949	12.1236	14.2249	14.0076	14.0051	15.4784	15.2635	15.3219
	AFUB_048250	6.74119	6.73597	6.88844	8.97462	8.51436	8.65207	11.1363	10.7087	11.0999	12.7792	12.7577	12.9815
	AFUB_071130	10.983	11.081	11.098	5.72244	5.72244	6.01643	5.72244	5.72244	6.06751	5.72244	5.72244	6.07417
	AFUB_048510	10.9136	10.9204	10.9457	5.72244	5.72244	5.72244	5.72244	5.72244	5.89528	5.72244	5.72244	5.72244
	AFUB_096600	10.8809	10.9434	10.8159	5.72244	5.72244	5.72244	5.72244	5.72244	5.72244	5.72244	5.72244	5.72244
	AFUB_077850	6.72354	6.60454	6.77074	9.23333	8.86372	8.97348	11.2852	11.189	11.4425	12.3587	12.5619	12.1988
	AFUB_047950	6.47511	6.80616	7.08834	7.43184	7.14857	7.36248	10.2721	9.708	10.2073	12.1085	11.7314	11.979
	AFUB_044400	10.5127	10.546	10.5454	5.72244	5.72244	5.9305	5.72244	5.72244	5.96673	5.72244	5.72244	5.72244
	AFUB_080310	10.4155	10.4171	10.3884	5.72244	5.72244	5.72244	5.72244	5.72244	5.89528	5.72244	5.72244	5.72244
	AFUB_016640	6.06209	6.18312	6.21604	9.60575	7.41349	9.72441	8.42148	7.54541	6.69731	10.6173	11.9516	11.1364
	AFUB_070970	10.3124	10.3314	10.3136	5.72244	5.95132	5.72244	5.72244	5.72244	5.72244	5.72244	5.72244	5.72244
	AFUB_057850	6.39715	6.73597	6.96444	7.21795	6.99683	7.04154	10.2753	9.67585	10.136	11.3443	11.184	11.5216
	AFUB_071520	10.2797	10.2387	10.1838	5.72244	5.72244	5.72244	5.72244	5.72244	5.72244	5.72244	5.72244	5.72244
	AFUB_097530	10.2037	10.2548	10.3612	5.72244	5.72244	5.72244	5.72244	5.90792	5.96673	5.72244	5.72244	5.72244
	AFUB_071500	10.1158	10.2108	10.2334	5.72244	5.72244	5.72244	5.72244	5.72244	5.72244	5.72244	5.72244	5.72244
	AFUB_049170	5.91884	6.28548	6.41718	7.30496	7.25347	7.27313	9.77904	9.84639	9.70605	11.0088	10.9465	11.1002
	AFUB_057130	5.91884	5.95351	5.72244	6.5521	6.11806	6.40667	8.18887	7.11715	6.10802	9.73746	11.5821	10.0116
	AFUB_071110	10.0043	10.1482	10.0765	5.72244	5.72244	5.72244	5.72244	5.90792	5.89528	5.72244	5.72244	5.72244
	AFUB_071600	9.62936	9.75469	10.0355	5.72244	5.72244	5.72244	5.72244	5.72244	5.72244	5.72244	5.72244	5.72244
	AFUB_034180	6.20168	6.44633	6.41718	7.30496	7.0838	7.24966	9.77563	9.37741	9.72306	10.6504	10.6031	10.6437
	AFUB_044500	6.16026	6.12182	6.07232	7.6886	7.79595	7.5042	9.60148	9.52585	9.65243	10.7268	10.5454	10.3312
	AFUB_071220	7.49423	7.8671	7.76561	10.9156	11.2717	11.3962	11.7767	12.0759	11.795	11.8803	11.7701	11.4829
	AFUB_096780	6.90102	6.80616	6.56935	7.5736	7.54335	7.79267	10.4886	10.3891	10.4199	10.2386	10.9176	10.3193
	AFUB_097440	9.55766	9.51497	9.52831	5.72244	5.72244	5.72244	5.72244	5.72244	5.72244	5.72244	5.72244	5.72244
	AFUB_065340	12.0265	12.0912	12.2274	8.54646	7.92658	8.40203	8.12021	8.1799	8.109	8.63007	8.65081	8.81892
	AFUB_048440	9.56893	9.44041	9.38669	5.72244	5.72244	5.72244	5.72244	5.72244	5.72244	5.72244	5.72244	5.72244
	AFUB_061910	8.84606	9.27208	8.542	11.0383	9.98743	10.5409	12.1239	12.465	12.1089	13.0652	12.618	13.3145
	AFUB_044320	9.41918	9.50145	9.58439	5.72244	5.72244	5.72244	5.72244	5.72244	5.96673	5.72244	5.89457	5.72244
	AFUB_096890	9.23775	9.51766	9.65901	5.72244	5.72244	6.01643	5.72244	5.72244	5.72244	5.90515	5.72244	5.72244
	AFUB_007580	9.23775	9.36472	9.48896	9.53099	9.67717	9.62296	11.9907	11.6624	11.9941	13.3236	13.1755	13.1222
	AFUB_097090	6.20168	6.28548	6.25517	7.65142	7.29559	7.73843	10.251	10.0967	10.2494	9.64537	9.81529	9.49374
	AFUB_066520	9.36843	9.40015	9.40685	5.72244	5.72244	5.72244	5.72244	5.72244	5.72244	5.72244	5.72244	5.72244
	AFUB_034560	8.48181	9.16956	9.32208	11.1667	11.0966	10.8255	12.452	12.1388	12.2071	13.1725	13.0772	13.184
	AFUB_097900	9.40666	9.30675	9.30546	5.72244	5.72244	5.72244	5.72244	5.72244	5.72244	5.72244	5.72244	5.72244
	AFUB_097890	9.39192	9.24632	9.32444	5.72244	5.72244	5.72244	5.72244	5.72244	5.72244	5.72244	5.72244	5.72244
	AFUB_033720	5.72244	6.04888	5.72244	6.08018	5.72244	6.13749	7.49544	6.94444	6.72531	9.02705	10.2678	9.53953
	AFUB_048520	9.15014	9.37663	9.26672	5.72244	5.72244	5.72244	5.72244	5.72244	5.72244	5.72244	5.72244	5.72244
	AFUB_058520	7.59306	7.95264	7.9305	10.472	10.118	9.98227	11.3526	11.6483	11.4503	11.9234	11.406	11.5092
	AFUB_071050	9.3158	9.17298	9.2838	5.72244	5.72244	5.72244	5.72244	5.72244	5.89528	5.72244	5.72244	5.72244
	AFUB_094610	6.64906	6.65964	6.88844	7.88095	7.67092	7.66512	9.83146	9.74976	9.84155	10.5255	10.4768	10.4159
	AFUB_096790	6.79212	6.63256	6.77074	8.06692	7.48604	7.76196	10.1884	10.2362	10.1905	9.90815	10.2066	10.2685
	AFUB_066370	8.45733	8.88986	8.9733	9.52136	9.44203	9.45586	11.6256	11.0454	11.2859	12.5819	12.3436	12.6797
	AFUB_071160	9.11198	9.24957	9.16235	5.72244	5.72244	5.72244	5.72244	5.72244	5.72244	5.72244	5.72244	5.72244
	AFUB_068280	8.77584	8.86456	9.04683	9.76636	9.86465	9.80853	11.4049	11.2786	11.3236	12.8043	12.772	12.8003
	AFUB_066530	9.07276	9.12426	9.17812	5.72244	5.72244	5.72244	5.72244	5.72244	5.72244	5.72244	5.72244	5.72244
	AFUB_084030	6.9989	7.02643	7.08834	9.35417	9.70286	9.56941	10.2858	10.4032	10.3536	10.9715	10.8308	10.7542
	AFUB_097940	8.98809	9.30675	9.27407	12.5488	12.3766	12.3499	12.3186	12.5126	12.2064	12.868	12.7973	12.8544
	AFUB_013240	9.67698	9.70609	9.63077	10.1724	10.2503	10.2129	11.8529	11.7587	11.6574	13.6347	13.1327	13.4785
	AFUB_022380	10.6092	10.4455	10.2921	6.95287	7.14857	7.15056	7.1555	7.20875	6.98728	7.04393	6.95068	7.12086
	AFUB_096100	6.87116	6.97105	7.46029	9.75547	9.56188	9.50061	10.1712	10.2045	10.1301	11.0177	11.087	10.8584
	AFUB_080160	8.99651	9.07012	9.1937	5.72244	5.72244	5.72244	5.72244	5.72244	5.72244	5.72244	5.72244	5.72244
	AFUB_050860	7.13606	7.29535	7.16354	9.83521	9.67717	9.77983	10.3475	10.3275	10.4215	11.0846	11.0684	10.9633
	AFUB_071120	9.05139	9.10285	9.06957	5.72244	5.72244	5.72244	5.72244	5.72244	5.89528	5.72244	5.72244	5.72244
	AFUB_044390	11.4131	11.3827	11.3558	8.16379	7.94305	7.90176	8.2441	8.34483	8.08826	8.03832	7.77158	8.11594
	AFUB_054240	7.91924	7.88466	7.80174	7.98209	7.84979	7.76196	11.1126	10.529	11.1128	10.3879	10.5884	10.6023
	AFUB_047830	5.91884	6.04888	6.12612	7.94256	7.28172	7.69822	9.12311	8.89607	9.08233	9.98401	9.42578	9.88376
	AFUB_009810	6.16026	6.60454	6.52215	8.38299	8.30621	8.26562	9.69361	9.63184	9.81253	10.1036	10.1075	10.013
	AFUB_091710	6.30806	6.68586	6.63511	8.66934	8.83417	8.7187	9.58596	9.50157	9.59102	10.375	10.3936	10.3627
	AFUB_071460	9.04058	9.12071	9.06108	5.72244	5.72244	5.72244	5.72244	5.72244	5.89528	5.90515	5.72244	5.92584
	AFUB_038280	6.30806	6.18312	6.32553	7.71278	7.60877	7.53252	9.56896	9.42063	9.581	9.7128	9.59339	9.625
	AFUB_097930	8.81139	8.93511	8.80684	12.6927	12.3104	12.3554	11.5979	11.9076	11.4464	11.6616	11.8181	12.1121
	AFUB_078220	9.4171	9.82355	9.7856	11.6722	10.8585	11.2177	12.8059	12.6186	12.7708	13.0877	13.2407	13.3195
	AFUB_088000	7.64726	7.90199	8.44412	10.2127	9.57712	9.79605	11.1095	11.0608	11.0087	11.4661	11.5441	11.6068
	AFUB_020080	7.21505	7.29535	7.46029	8.3902	8.43711	8.34307	10.3087	10.2477	10.1877	10.8659	10.5519	10.7612
	AFUB_061480	6.8862	6.9519	7.13905	8.37574	8.27463	8.43058	9.7199	9.26636	9.64695	10.8022	10.6806	10.6004
	AFUB_001440	10.0437	10.3764	10.6141	12.7215	12.1198	12.1934	12.9319	13.0266	12.8736	14.081	13.9473	14.1525
	AFUB_049190	7.22589	7.19244	7.5763	8.57822	8.4652	8.333	9.97018	10.0086	9.94655	10.945	10.7378	10.8461
	AFUB_097810	8.82726	8.83009	8.91158	5.72244	5.72244	5.72244	5.72244	5.72244	5.72244	5.72244	5.72244	5.72244
	AFUB_090480	5.72244	5.72244	5.72244	6.82929	6.53768	6.68143	8.62036	8.25851	8.54824	9.17963	8.87156	9.19086
	AFUB_000110	8.86462	8.80367	8.87645	5.72244	5.72244	5.72244	5.72244	5.72244	5.89528	5.72244	5.72244	5.72244
	AFUB_097850	8.95102	9.02906	9.07239	5.72244	6.23213	6.18608	6.09004	5.72244	6.06751	6.1685	5.72244	5.72244
	AFUB_080170	8.77584	8.83009	8.8371	5.72244	5.72244	5.72244	5.72244	5.72244	5.72244	5.72244	5.89457	5.72244
	AFUB_097510	8.52558	8.86456	8.9733	5.72244	5.72244	5.72244	5.72244	5.72244	5.72244	5.72244	5.72244	5.72244
	AFUB_066710	7.05087	7.17694	7.10124	6.99827	7.11667	6.90344	8.2841	7.50817	7.25345	9.5746	11.0572	9.74699
	AFUB_049180	6.11433	6.04888	6.38813	7.18118	7.29559	6.96716	8.94907	9.05311	8.93415	9.34606	9.55619	9.36315
	AFUB_075430	8.63114	8.83009	8.8371	5.72244	5.72244	5.72244	5.72244	5.72244	5.72244	5.72244	5.72244	5.72244
	AFUB_044300	9.046	9.19673	9.03242	6.22709	6.11806	6.13749	6.21457	6.09264	5.89528	6.03848	6.0661	5.92584
	AFUB_047340	7.64726	7.7272	7.72844	10.3527	10.427	10.481	10.8069	10.7481	10.8076	10.8138	10.9443	10.8461
	AFUB_080950	6.3689	6.71128	6.77074	7.80519	7.7493	7.85199	8.73397	8.80474	8.97212	10.1301	10.1598	10.1571
	AFUB_097560	8.84917	8.64377	8.66386	5.72244	5.72244	5.72244	5.72244	5.72244	5.72244	5.72244	5.72244	5.72244
	AFUB_009800	8.11285	8.49673	8.44852	10.6846	10.3613	10.7389	11.4511	11.3509	11.5221	11.7074	11.4259	11.5688
	AFUB_030910	7.75611	7.785	7.911	7.70075	7.67092	7.66512	10.4754	10.7356	10.7011	9.99967	9.96009	9.81953
	AFUB_078230	10.7073	11.0637	11.087	12.1354	11.9864	11.9706	13.5143	13.1703	13.2087	14.4393	14.2934	14.354
	AFUB_096730	6.47511	6.40988	6.71522	7.37011	7.29559	7.29613	8.88665	9.06028	8.81612	10.0687	9.80315	9.47671
	AFUB_036060	7.97918	7.94434	7.78741	8.26209	8.08273	8.24958	9.69241	9.57983	9.50884	11.0885	10.941	11.348
	AFUB_100280	7.45942	7.32312	7.47887	7.67633	7.60877	7.79267	8.83684	8.62172	8.95438	10.6671	10.6253	10.7303
	AFUB_061490	8.64199	8.96713	8.98831	11.0043	11.1236	11.1212	11.0986	11.1395	10.8216	12.6835	12.1857	12.3275
	AFUB_094020	11.1505	11.0628	10.9173	8.44658	8.01473	8.08999	8.35763	8.53429	8.56012	7.77035	8.01615	7.7452
	AFUB_062410	5.91884	5.95351	6.07232	6.43258	6.70224	6.46504	8.29065	8.37243	8.25326	9.07824	9.21387	8.8919
	AFUB_036650	8.63838	8.85602	9.10026	9.58743	9.82695	9.72441	11.1994	10.8	11.0568	12.4294	11.9519	12.0216
	AFUB_046390	6.95812	7.0083	7.12659	8.75488	8.60774	8.37777	9.81161	9.83674	9.91278	10.3915	10.1085	10.1651
	AFUB_097785	8.53339	8.64874	8.66762	5.72244	5.72244	5.72244	5.72244	5.72244	5.72244	5.72244	5.72244	5.72244
	AFUB_088060	8.70536	8.62369	8.86997	9.03482	9.20367	9.0298	11.2513	11.3499	11.3781	11.4709	11.5247	11.4189
	AFUB_099450	9.09381	9.23981	9.29587	9.20547	9.13984	9.50501	11.1746	10.7893	10.9328	12.2676	12.1327	12.1203
	AFUB_083450	7.45056	7.58111	7.50622	8.14669	8.12621	7.94297	9.61937	9.39636	9.48138	10.8932	10.6512	10.5054
	AFUB_058740	7.02521	7.52449	7.34228	8.49409	8.16833	8.30231	9.81936	9.86414	9.71131	10.4953	10.4017	10.438
	AFUB_075270	9.23538	9.41754	9.39344	6.51445	6.32428	6.2701	6.5967	6.65267	6.31733	6.72038	6.55463	6.79392
	AFUB_044340	8.65275	8.46875	8.67511	5.72244	5.72244	5.72244	5.72244	5.72244	5.96673	5.72244	5.72244	5.92584
	AFUB_036560	6.39715	6.57549	6.52215	8.07603	7.5321	7.57831	9.13029	9.07688	9.22016	9.48307	9.63787	9.56993
	AFUB_004489	6.42418	6.68586	6.52215	7.8273	7.80508	7.77741	8.82133	9.08862	8.83811	9.83478	9.77979	9.73453
	AFUB_066060	8.21489	8.35692	8.86019	9.25678	9.17043	9.58195	11.1935	11.0134	11.0198	11.4137	11.3468	11.3433
	AFUB_099290	7.69923	8.06378	8.08847	10.0148	9.877	10.0088	10.4378	10.5256	10.3248	11.3163	11.1803	11.1051
	AFUB_071640	8.46963	8.70231	8.85363	5.97573	5.95132	5.72244	5.95531	5.98457	5.89528	6.03848	5.72244	6.07417
	AFUB_047780	6.45013	6.32996	6.35765	7.60008	7.89301	7.79267	8.40954	8.52383	8.48724	9.59223	9.77109	9.62693
	AFUB_071230	6.3689	6.60454	6.6959	8.83026	8.66667	8.70717	9.43671	9.45537	9.34917	9.48135	9.51801	9.40427
	AFUB_090490	5.91884	6.37124	6.07232	7.40138	7.10036	7.2257	8.76679	8.66662	8.68183	9.27426	8.89022	9.02153
	AFUB_048610	6.16026	6.04888	5.92477	8.18904	8.05293	7.90176	8.71246	8.83024	8.65169	9.22156	8.75409	9.25981
	AFUB_063490	6.3689	6.28548	6.41718	6.47473	6.53768	6.59268	7.54851	6.94444	6.40777	8.5086	9.99891	8.88542
	AFUB_040640	10.0743	10.0682	10.2704	11.178	10.9853	10.8888	12.4016	12.3634	12.3842	13.1591	12.9812	13.1776
	AFUB_077840	6.52255	6.60454	6.54613	7.88095	7.66077	7.63111	9.00494	8.8799	9.08029	9.63304	9.4955	9.44205
	AFUB_034300	5.91884	6.04888	6.1734	6.58794	6.2802	6.34238	8.52173	8.46671	8.61522	8.52226	8.49385	8.43311
	AFUB_013850	8.09686	8.29418	8.50029	9.52458	9.85844	9.6978	10.5404	10.7072	10.3401	11.525	11.3236	11.348
	AFUB_086020	5.72244	5.72244	5.72244	5.97573	5.72244	6.01643	6.51981	6.27587	5.89528	7.87875	9.19718	8.34498
	AFUB_024920	8.67051	8.69273	9.02079	10.4023	10.6696	10.5366	11.1922	11.2902	11.2585	11.972	11.8358	11.7027
	AFUB_078010	8.50586	8.55637	8.47033	5.72244	5.72244	6.01643	5.72244	6.04326	6.02146	5.98065	6.0661	5.72244
	AFUB_002680	11.4515	11.6388	11.7894	14.2211	13.5414	13.4221	14.2249	14.1451	14.2139	14.476	14.4357	14.5946
	AFUB_069450	7.27858	7.60306	7.38294	8.23011	7.97539	7.94297	9.68999	9.41507	9.581	10.0687	10.0926	10.5343
	AFUB_056940	12.0584	11.8557	11.7808	9.8012	9.56443	9.90469	9.19333	9.01914	9.22385	9.02231	9.29968	9.25482
	AFUB_025100	9.32026	9.55999	9.77016	10.8798	11.0457	11.0829	11.6186	11.6487	11.6	12.8765	12.5852	12.4242
	AFUB_048080	9.68217	10.0442	10.2221	10.8934	11.176	11.1833	11.8615	12.0458	11.7349	13.2115	13.0145	12.8237
	AFUB_038630	10.018	10.342	10.4943	11.0791	11.4165	11.3012	12.8059	12.8415	12.7051	13.0478	12.902	13.0198
	AFUB_075390	8.26316	8.3384	8.31472	5.72244	5.72244	5.72244	5.72244	5.72244	5.72244	5.72244	5.72244	5.72244
	AFUB_003500	7.30906	7.22281	7.45089	8.77684	8.44277	8.69554	9.65697	9.8395	9.73213	10.2079	10.1683	10.2747
	AFUB_092600	6.80848	6.80616	6.77074	8.72695	8.6326	8.495	9.18818	9.22662	9.24401	9.86405	9.75604	9.6192
	AFUB_094010	8.46554	8.66846	8.61405	6.47473	6.2802	6.40667	6.05141	5.72244	5.89528	5.72244	5.96573	6.07417
	AFUB_084630	5.72244	5.72244	5.92477	6.68664	5.95132	6.51881	6.94127	6.30541	5.96673	8.08126	9.34577	8.15507
	AFUB_066450	7.01214	7.0083	7.04865	8.68106	8.91299	8.82551	9.40755	9.42433	9.60096	9.99607	9.95241	9.86756
	AFUB_079040	8.37246	8.46875	8.23489	10.6336	10.1955	10.2035	10.7205	10.8035	10.6812	11.0676	11.3638	11.3251
	AFUB_071620	8.50188	8.48001	8.57046	6.16003	6.11806	5.9305	6.24092	6.17523	6.06751	5.98065	5.72244	5.72244
	AFUB_097920	8.19509	8.22166	8.2952	5.72244	5.72244	5.72244	5.72244	5.72244	5.72244	5.72244	5.72244	5.72244
	AFUB_100760	5.72244	5.95351	5.72244	6.16003	6.17879	6.22991	6.65316	6.09264	6.10802	7.98388	9.11267	8.36401
	AFUB_094690	8.90102	9.02906	9.01201	6.71708	6.83993	6.72247	6.31266	6.47903	6.23853	6.23683	6.57132	6.47556
	AFUB_045170	6.87116	7.04424	7.04865	7.14314	6.79633	7.09744	9.23551	9.22024	9.30106	8.82625	9.04373	9.25732
	AFUB_086130	6.06209	6.12182	6.25517	6.5521	6.67703	6.63827	7.66414	7.81495	7.72485	8.69757	9.22671	8.8658
	AFUB_041240	9.80148	10.0718	10.3951	11.4172	10.9901	11.673	12.2553	11.8595	12.542	12.3957	13.2595	12.913
	AFUB_034970	7.94955	7.77554	7.34228	9.33595	9.1364	9.1892	9.81272	9.96628	9.69681	10.7203	10.3896	10.5886
	AFUB_066440	5.99998	6.12182	5.92477	7.02023	6.43959	6.98248	7.30648	6.85246	6.42846	8.43822	9.34577	8.63352
	AFUB_030160	6.30806	6.48088	6.35765	7.50478	7.11667	7.31867	8.25421	8.14805	8.44931	9.19023	9.21387	9.27961
	AFUB_056180	9.75133	10.0141	10.0945	11.5218	11.5565	11.3169	12.1711	12.2605	11.9144	13.0397	12.597	12.7713
	AFUB_083240	8.58313	8.84743	8.94586	10.2863	10.4616	10.437	11.0822	11.1922	11.0444	11.5808	11.5689	11.6131
	AFUB_060350	10.7711	10.7578	10.7186	8.50737	8.56701	8.69554	8.23392	8.32072	8.38367	7.97373	8.28845	8.07563
	AFUB_078060	5.72244	5.72244	5.72244	6.33896	5.95132	6.2701	6.74354	6.3858	5.96673	7.91651	9.01645	8.20908
	AFUB_087580	7.50278	7.40268	7.06205	7.98209	7.0325	8.10204	7.66939	7.08481	6.26613	8.59183	10.2285	9.41549
	AFUB_035570	7.44164	7.63526	8.28037	10.0397	9.66771	9.85053	10.3197	10.2257	10.2421	10.3988	10.281	10.2796
	AFUB_086030	5.91884	5.95351	6.07232	6.28595	6.40348	6.46504	7.29939	7.16898	7.03817	8.39792	9.23218	8.44207
	AFUB_055710	6.49923	6.18312	6.25517	6.88064	6.43959	7.12433	7.33442	6.83857	6.38639	8.4346	9.60883	8.65282
	AFUB_034670	7.08822	6.91246	6.99329	7.27095	7.19474	7.32978	8.18535	8.2022	8.16936	9.67873	9.59762	9.79061
	AFUB_000630	10.2614	10.4085	10.4139	11.2951	11.2371	11.3181	12.5489	12.4578	12.4877	13.0118	13.0941	13.0845
	AFUB_001370	8.18508	8.1804	7.94972	7.30496	7.37549	7.43544	8.86953	8.67606	8.83568	10.2366	10.2093	10.1887
	AFUB_087520	9.74968	9.62373	9.72103	7.75982	7.61934	8.16644	7.24849	7.01702	7.24527	7.08718	7.15452	7.18271
	AFUB_033230	5.91884	5.95351	5.72244	6.16003	6.04579	6.51881	6.9897	6.13606	5.89528	7.99394	9.11069	8.02803
	AFUB_081480	6.60913	6.60454	6.75262	8.59693	8.43711	8.78959	8.78749	8.84976	8.73762	9.59858	9.46648	9.28697
	AFUB_036430	6.77546	6.75999	6.54613	6.65505	6.65104	6.91976	8.18181	8.33283	8.20431	9.17537	9.15939	9.14297
	AFUB_097420	8.46963	8.64874	8.75492	6.28595	6.04579	6.18608	6.35577	6.17523	6.31733	6.1685	6.0661	6.44874
	AFUB_004920	7.86923	7.64581	7.72844	9.03482	9.24893	9.18646	10.0663	10.197	9.94209	10.6181	10.2845	10.3799
	AFUB_030180	5.91884	5.72244	5.92477	7.90181	7.89301	7.68178	8.40052	8.45573	8.27163	8.51203	8.27046	8.30611
	AFUB_040860	6.3689	6.37124	6.49736	8.06692	7.20971	7.71446	7.6159	7.3291	7.26157	8.8851	9.68764	9.07648
	AFUB_094680	10.0478	9.93009	9.92222	8.00141	8.05293	8.37287	7.42086	7.35517	7.56001	7.21684	7.6382	7.50557
	AFUB_009790	7.90691	8.18737	7.98115	8.33889	8.44841	8.41161	9.92473	10.0037	9.81131	10.6312	10.4025	10.5106
	AFUB_035610	5.91884	5.72244	5.72244	5.97573	6.04579	6.01643	6.43374	5.90792	5.96673	7.74025	8.90634	8.11594
	AFUB_066140	8.05324	8.1734	8.06536	7.98209	8.17523	8.04694	10.0994	9.52756	10.136	10.187	10.2845	10.417
	AFUB_080300	8.09686	8.16636	8.05952	5.72244	5.72244	5.72244	5.72244	5.72244	5.72244	5.72244	5.72244	5.72244
	AFUB_030080	6.47511	6.60454	6.71522	7.66394	7.40096	7.38379	8.59176	8.55838	8.63778	9.22979	9.28923	9.33505
	AFUB_073830	6.16026	5.95351	6.21604	7.65142	6.67703	7.94297	6.89035	6.52125	6.02146	8.1499	9.05408	8.54525
	AFUB_062500	6.3689	6.85012	6.6959	7.51886	7.25347	7.28469	8.68325	8.53081	8.42994	9.23594	9.12646	9.39976
	AFUB_033730	5.72244	5.72244	5.72244	5.72244	5.72244	5.72244	6.48665	6.17523	5.72244	7.67781	8.65081	8.02195
	AFUB_064370	7.75611	7.95264	8.21417	9.06621	9.29894	9.33249	9.87035	9.83674	9.85347	10.9518	10.7346	10.5826
	AFUB_061940	7.36772	7.61388	7.69015	8.71561	8.61773	8.63592	9.73755	9.76293	9.84752	10.0981	10.2775	10.0594
	AFUB_003760	7.10038	7.35024	7.5763	8.25416	8.53566	8.31262	9.81826	9.68203	10.0097	9.72881	9.60043	9.54362
	AFUB_013160	6.60913	6.63256	7.00741	6.92938	6.72672	7.09744	7.82684	7.40564	7.37697	8.79866	9.93806	8.8658
	AFUB_075310	6.77546	7.12907	6.96444	9.86084	9.82907	9.71307	8.40052	8.48122	8.37015	8.59828	8.41142	8.75626
	AFUB_021260	9.50191	9.24632	9.27894	8.83549	9.0291	8.96065	10.555	10.647	10.4948	11.6468	11.4128	11.436
	AFUB_072950	8.01387	8.04073	8.13354	5.72244	5.72244	5.72244	5.72244	5.72244	5.72244	5.72244	5.72244	5.72244
	AFUB_015960	6.87116	6.98985	6.99329	7.58691	7.3093	7.66512	8.12021	7.71006	7.57875	9.07824	10.13	9.51473
	AFUB_102050	6.16026	6.18312	6.32553	6.97583	6.65104	6.72247	8.23392	7.94454	8.23839	8.73888	8.69144	8.73834
	AFUB_067240	8.93357	9.33756	9.38443	10.7748	10.4752	10.3761	11.672	11.7053	11.6846	11.8444	11.385	11.5456
	AFUB_033240	5.72244	5.72244	5.92477	5.72244	6.04579	6.08219	6.7312	6.3602	5.96673	7.62554	8.93356	7.99117
	AFUB_062190	7.13606	7.14526	7.51521	8.72695	8.88857	8.99565	9.49885	9.52756	9.40549	9.97184	9.86403	9.86593
	AFUB_048620	10.1158	10.1722	10.2508	8.00141	7.66077	7.71446	7.91196	7.96583	8.0458	7.95837	7.79251	7.81119
	AFUB_050850	8.15973	8.26825	8.38555	10.559	10.3347	10.401	10.5424	10.5843	10.3785	10.8886	10.6505	10.7401
	AFUB_017500	6.47511	6.5138	6.6959	7.43184	7.16418	7.21352	8.82356	8.47035	8.71927	8.95413	8.95585	9.06222
	AFUB_089040	9.51945	9.53368	9.45281	11.5519	11.1934	11.0503	11.9152	12.0227	12.1014	11.8757	11.8289	11.8282
	AFUB_018660	7.18189	7.44053	7.53297	8.61539	8.80398	8.89132	9.47376	9.72903	9.36597	10.0925	9.96227	9.95752
	AFUB_058530	9.48018	9.70844	9.76325	11.4369	11.0665	11.0548	11.6193	11.7448	11.5195	12.4793	12.2591	12.3221
	AFUB_085990	5.99998	5.72244	5.72244	6.22709	5.72244	6.22991	6.58193	6.58033	5.96673	7.91118	8.76173	8.07563
	AFUB_044310	8.07523	7.90199	8.08273	5.72244	5.72244	5.72244	5.72244	5.72244	5.72244	5.72244	5.72244	5.72244
	AFUB_084050	5.91884	6.40988	6.41718	6.47473	6.36518	6.34238	7.69531	7.56722	7.73584	8.59183	8.64531	8.74194
	AFUB_044180	8.11814	7.9691	8.02392	5.72244	5.72244	5.72244	5.72244	5.72244	5.72244	5.90515	5.72244	5.72244
	AFUB_072390	8.71223	8.68307	8.47033	9.17294	8.59767	8.62778	9.13743	9.09095	9.01767	10.9751	10.5175	11.5683
	AFUB_034220	5.72244	5.95351	5.72244	5.72244	5.72244	5.9305	7.13921	6.70299	6.99766	8.14544	8.17675	8.23009
	AFUB_053180	7.36772	7.75643	8.11682	8.64562	8.62766	8.54358	9.95218	9.70193	9.75901	10.2497	10.1945	10.19
	AFUB_080570	8.75938	8.98287	9.28622	9.54055	9.49387	9.37641	10.7963	10.6248	10.8283	11.3486	11.5499	11.4797
	AFUB_030690	7.64726	7.70734	7.54176	8.2778	8.20246	8.11991	9.4396	9.32693	9.48446	10.2244	10.0357	10.1275
	AFUB_049250	8.3504	8.48561	8.33397	10.4587	11.0896	11.1826	10.2913	9.93691	10.4578	9.1054	9.28573	9.18036
	AFUB_078040	5.91884	5.72244	5.92477	6.16003	5.72244	6.34238	6.62543	6.13606	5.89528	7.65194	8.92681	7.89425
	AFUB_004010	7.1477	7.11263	7.13905	7.71278	7.33623	7.41505	8.49382	8.39565	8.23839	9.66366	9.54455	9.75406
	AFUB_048360	7.99664	7.81295	8.1112	5.72244	5.72244	5.72244	5.72244	5.72244	5.72244	5.72244	5.72244	5.72244
	AFUB_033520	7.81723	8.23513	8.00576	10.0773	9.8811	9.92775	10.4169	10.3625	10.4547	10.2865	10.4311	10.2056
	AFUB_085240	5.99998	5.72244	6.00834	6.90532	6.72672	6.37537	8.09778	8.1107	8.07988	8.17641	8.20365	8.19845
	AFUB_049730	6.56707	6.60454	6.61379	7.56014	7.16418	7.30745	8.59438	8.57195	8.64057	8.9416	8.85503	9.20906
	AFUB_084920	6.20168	6.18312	6.35765	6.92938	6.83993	6.79919	8.11278	8.25	8.15352	8.76481	8.55113	8.62181
	AFUB_070980	7.99084	7.90199	7.99351	5.72244	5.72244	5.72244	5.72244	5.72244	5.72244	5.72244	5.72244	5.72244
	AFUB_037620	7.74213	7.76602	7.66661	8.57822	8.1957	8.66406	9.59503	9.60932	9.52237	10.3338	10.0063	10.2574
	AFUB_043280	8.30057	8.50226	8.59836	9.07505	8.77757	8.83962	9.99678	10.1455	9.9521	10.8809	10.8818	10.9656
	AFUB_033680	5.72244	5.72244	5.72244	5.72244	5.72244	5.72244	6.61119	5.98457	5.72244	7.48435	8.46901	7.89425
	AFUB_096740	6.16026	6.23696	6.25517	6.16003	6.40348	6.76166	8.14228	7.88417	7.75754	8.65191	8.22254	8.39669
	AFUB_020920	7.85643	8.08643	8.17177	9.05731	8.88446	8.81483	9.75383	9.48751	9.53132	10.7526	10.4882	10.6793
	AFUB_091300	9.4722	9.45451	9.4024	10.9265	10.5981	10.7656	11.3666	11.2607	11.2621	12.1253	11.9475	12.0872
	AFUB_041890	6.84034	6.87136	7.07527	7.63878	7.32284	7.32978	8.26091	7.93377	7.95657	9.17751	9.87335	9.22448
	AFUB_049060	7.88821	7.84031	7.9305	10.2749	9.71897	9.80498	9.90822	9.96121	9.88517	10.1529	10.3001	10.3476
	AFUB_081980	8.6275	8.75851	8.94278	9.54373	9.38535	9.59438	10.7828	10.5187	10.7711	11.1186	11.285	11.1002
	AFUB_071010	8.02524	7.82213	7.9305	5.72244	5.72244	5.9305	5.72244	5.72244	5.72244	5.72244	5.72244	5.72244
	AFUB_100120	9.11969	9.3855	9.58243	10.1987	9.85219	10.1485	11.2558	11.6007	11.1207	11.6292	11.7905	11.5718
	AFUB_049500	10.5641	10.5707	10.3623	8.23011	8.34317	8.29193	9.75844	9.18574	9.75138	10.5969	10.5055	10.7374
	AFUB_010650	10.8787	11.0927	11.1412	11.5737	11.4885	11.7033	12.8313	12.4339	12.5802	13.4429	13.4412	13.5311
	AFUB_012890	8.56421	8.76309	8.88612	8.83549	8.77312	8.80406	10.0958	9.99629	10.0742	11.1119	10.9526	10.9019
	AFUB_017690	5.72244	5.72244	5.72244	6.92938	6.72672	6.66013	7.69531	7.38068	7.62738	8.24465	8.14534	8.29124
	AFUB_084110	6.80848	6.71128	6.8398	8.20562	7.68098	7.81524	8.3731	8.52033	8.27528	9.50015	9.04165	9.51056
	AFUB_014710	7.67722	7.70734	7.98115	9.45209	9.073	9.17266	9.8575	9.90297	9.90249	10.2568	10.0906	10.2844
	AFUB_035140	8.08609	8.39919	8.59441	9.51167	9.72126	9.53327	10.549	10.6882	10.4679	10.6405	10.6253	10.7023
	AFUB_085050	8.68805	8.59302	8.47033	8.3163	7.90148	8.15496	6.86922	6.73496	6.76569	6.20393	6.36165	6.3916
	AFUB_101060	5.72244	5.95351	5.72244	6.71708	6.81838	6.81739	7.29226	7.22812	7.16884	8.03832	8.75409	8.29621
	AFUB_085940	5.72244	5.72244	5.72244	5.72244	5.72244	5.72244	6.77957	6.17523	5.72244	7.49181	8.56873	7.4872
	AFUB_032100	7.39598	7.25238	7.38294	7.75982	7.20971	7.52315	8.45087	8.2879	8.64057	9.65911	9.58773	9.70382
	AFUB_045880	6.16026	6.04888	6.21604	6.68664	6.59642	6.6158	7.86785	8.0074	7.84084	8.42734	8.57164	8.31103
	AFUB_057500	10.0248	9.87467	9.85716	7.49054	7.48604	7.58727	8.02814	7.72921	7.86086	8.72133	8.69943	8.72384
	AFUB_007740	9.08333	9.04787	9.11399	9.85829	9.64379	9.70736	10.7223	10.861	10.6971	11.6609	11.3207	11.4294
	AFUB_049900	6.39715	6.48088	6.6959	6.51445	6.65104	6.6158	8.07113	7.90644	7.91436	8.70653	8.58612	8.76336
	AFUB_070900	6.42418	6.71128	6.7885	7.27095	6.90175	7.34078	8.93681	8.65712	8.85737	8.48437	8.71527	8.40589
	AFUB_031300	7.07591	7.23769	7.38294	8.55925	8.43142	8.48144	9.3005	9.44812	9.35423	9.58264	9.62412	9.46381
	AFUB_050510	9.1094	9.37069	9.61163	8.91173	8.36726	8.78594	10.9631	10.8932	10.9479	10.4249	10.7339	10.5617
	AFUB_067450	12.514	12.5898	12.631	13.425	12.6619	12.7297	13.7213	13.551	13.7408	14.7966	14.9412	15.0498
	AFUB_079810	7.77681	8.04073	7.74344	5.72244	5.72244	5.72244	5.72244	5.72244	5.72244	5.72244	5.72244	5.92584
	AFUB_047510	12.2673	12.5367	12.7184	12.6324	12.8568	12.8639	14.021	13.7966	13.8251	14.8082	14.7311	14.8171
	AFUB_068710	8.34148	8.26825	8.19314	8.21383	8.59767	8.39721	9.71515	9.52585	9.59102	10.5113	10.4814	10.4532
	AFUB_049720	6.70553	6.54529	6.59189	7.02023	6.43959	7.12433	7.29939	6.90608	6.66835	8.42005	9.28573	8.70918
	AFUB_036410	6.87116	6.44633	6.82302	7.38585	7.41349	7.68178	8.46821	8.38796	8.25696	9.24409	9.00154	9.09059
	AFUB_097450	7.91309	7.85823	7.71326	5.72244	5.72244	5.72244	5.72244	5.72244	5.72244	5.72244	5.72244	5.72244
	AFUB_044350	7.83043	7.85823	7.911	5.72244	5.72244	5.72244	5.88719	5.72244	5.96673	5.72244	5.72244	5.72244
	AFUB_097460	7.81058	7.8671	7.80174	5.72244	5.72244	5.72244	5.72244	5.72244	5.72244	5.72244	5.72244	5.72244
	AFUB_013040	7.50278	7.85823	7.49718	10.1033	9.77947	9.98541	9.26186	9.47688	9.10859	9.64843	8.99725	9.81953
	AFUB_087020	5.99998	6.18312	6.00834	6.68664	6.62419	6.59268	7.67982	7.89535	7.99299	8.36023	8.35131	8.21436
	AFUB_085740	7.29899	7.36357	7.22249	8.84071	8.70463	8.76017	9.06432	8.93569	9.06179	9.7128	9.83451	9.82122
	AFUB_051230	6.60913	6.68586	6.63511	7.18118	6.99683	7.0558	8.37002	8.34483	8.34963	8.56244	8.82623	9.06794
	AFUB_069460	9.30008	9.13484	9.14106	7.71278	8.01473	7.90176	7.18737	7.15881	7.06755	7.04393	6.69343	6.98525
	AFUB_039340	7.05087	7.06176	7.15136	8.63963	8.17523	8.28671	8.89936	9.13688	8.95438	9.49163	9.35748	9.51473
	AFUB_058760	10.3279	10.6436	10.8562	11.3655	11.5236	11.455	12.5317	12.6689	12.3536	13.1136	12.5519	12.7946
	AFUB_099880	6.64906	6.44633	6.56935	7.5736	7.64023	7.61376	8.73634	8.74636	8.85258	8.57231	8.77437	8.5117
	AFUB_020050	8.34595	8.56694	8.3435	10.3291	10.2264	10.0648	10.6216	10.9801	10.6772	10.4461	9.92803	10.1887
	AFUB_024260	7.71369	7.75643	7.84379	8.98405	9.12255	9.24563	9.59761	9.82562	9.48138	10.2638	10.1702	10.045
	AFUB_050160	7.84997	8.15929	8.30011	5.97573	6.17879	6.22991	6.00749	6.09264	6.06751	5.90515	6.02023	6.07417
	AFUB_072925	7.75611	7.8037	7.78019	5.72244	5.72244	5.72244	5.72244	5.72244	5.72244	5.72244	5.72244	5.72244
	AFUB_049200	6.27499	6.32996	6.35765	6.90532	7.01482	6.86995	8.22022	8.13881	8.20431	8.63635	8.4469	8.36401
	AFUB_071510	7.74213	7.76602	7.82294	5.72244	5.72244	5.72244	5.72244	5.72244	5.72244	5.72244	5.72244	5.72244
	AFUB_087590	6.79212	6.93238	6.65587	7.33799	6.59642	7.51371	7.00844	6.70299	6.42846	7.87326	9.45874	8.69065
	AFUB_013490	7.1124	7.11263	7.22249	7.43184	7.22449	7.15056	8.92857	8.86628	8.99399	9.08052	8.8879	9.07079
	AFUB_086160	6.77546	6.80616	7.00741	8.71561	8.71396	8.82551	8.55988	8.4776	8.38367	8.82898	9.5195	9.14297
	AFUB_081390	6.27499	5.95351	6.21604	7.16233	7.16418	7.04154	8.22709	8.30441	8.46524	8.21946	8.15326	8.13844
	AFUB_095800	7.27858	7.45289	7.55915	9.07063	9.11558	9.39314	8.98524	9.54971	9.10658	10.0778	9.11267	9.70382
	AFUB_036990	8.46144	8.95919	8.77939	10.4368	10.3392	10.3495	10.4125	10.4244	10.2726	11.3561	11.0633	10.9161
	AFUB_091820	6.06209	6.04888	6.21604	6.22709	6.36518	6.40667	6.95114	6.63519	6.72531	8.32539	8.28128	8.4554
	AFUB_033900	8.49388	8.84311	9.07801	10.5242	10.0505	10.1994	10.9052	11.0073	10.7848	11.1662	10.4137	11.0417
	AFUB_047540	7.84997	7.71731	7.69015	5.72244	5.72244	5.72244	5.72244	5.72244	5.72244	5.72244	5.72244	5.72244
	AFUB_020930	9.17502	9.09925	9.0752	9.04386	8.89267	8.99565	10.1977	9.74534	10.1961	11.2313	11.185	11.0489
	AFUB_096880	7.63966	7.68716	7.90443	5.72244	5.72244	5.72244	5.72244	5.72244	5.72244	5.72244	5.72244	5.72244
	AFUB_097740	8.66698	8.97108	9.19628	9.95186	9.81629	9.54186	10.8388	11.1535	10.7953	11.0784	10.9597	11.0148
	AFUB_000770	6.06209	5.72244	6.1734	6.51445	6.17879	6.59268	6.91104	6.95691	7.00794	7.97373	8.58035	8.23009
	AFUB_092000	6.23969	6.28548	6.29149	6.71708	6.72672	6.68143	7.79401	7.68407	7.81538	8.5821	8.45008	8.4376
	AFUB_065490	6.75849	6.98985	6.99329	8.57192	8.33708	8.11398	8.91821	8.89874	9.02618	9.20494	9.07048	9.03911
	AFUB_079180	12.8616	12.7831	12.8535	10.9565	10.9014	10.6733	11.9441	11.9063	12.1133	10.7939	10.6232	10.7498
	AFUB_043030	8.36368	8.58784	8.85691	10.2806	10.3888	10.3088	10.5825	10.79	10.6488	10.6693	10.7847	10.6672
	AFUB_065350	7.48562	7.62462	7.89783	9.45547	9.52828	9.41435	9.69723	9.66029	9.69151	9.86142	9.76358	9.7768
	AFUB_038270	6.16026	6.28548	6.07232	6.58794	6.36518	6.13749	7.8222	7.7789	8.0458	8.05279	8.10501	8.08146
	AFUB_006400	9.94509	10.3601	10.3658	10.8469	11.256	11.0689	11.7274	11.724	11.5516	12.833	12.3278	12.5073
	AFUB_044960	8.73263	9.07012	9.00021	10.8785	10.3888	10.2911	10.8705	10.9344	10.9545	11.2665	10.6919	11.2221
	AFUB_046970	7.74914	8.01728	8.17177	9.17705	9.12603	9.14748	9.69843	9.76293	9.52983	10.4266	10.3113	10.2512
	AFUB_027780	6.82455	7.06176	6.82302	7.47613	7.29559	7.24966	8.3823	8.46671	8.43643	9.01037	9.20462	9.02153
	AFUB_100730	6.30806	6.32996	6.25517	6.5521	6.53768	6.54425	7.13921	6.82447	6.69731	7.92181	9.10473	8.21962
	AFUB_071630	7.67722	7.7272	7.75826	5.72244	5.72244	5.72244	5.72244	5.72244	5.72244	5.72244	5.72244	5.72244
	AFUB_070010	13.5153	13.3684	13.4266	13.5017	13.1759	13.4657	14.7577	14.8189	14.9385	15.2189	15.4494	15.3293
	AFUB_018820	10.7662	10.8046	10.7958	10.7815	10.3945	10.5356	10.9395	10.8322	10.9688	12.7594	12.7039	12.6912
	AFUB_096950	7.01214	7.12907	6.93474	6.77493	6.97853	6.81739	8.64079	8.49913	8.73502	8.61744	8.67803	8.73111
	AFUB_054860	7.19305	7.2812	7.44142	7.56014	7.60877	7.60499	8.66343	8.79614	8.51196	9.50015	9.39853	9.43766
	AFUB_077560	5.72244	5.72244	5.72244	7.83821	7.7493	7.6397	7.78925	7.58155	7.57875	7.46929	7.71769	7.81119
	AFUB_096720	7.27858	7.06176	7.13905	7.44679	7.58734	7.43544	8.74813	8.59872	8.61806	9.29795	9.25025	9.24225
	AFUB_036450	6.82455	6.98985	7.19928	7.98209	7.79595	7.78506	8.71487	8.46306	8.43966	8.96902	9.68764	9.12937
	AFUB_056330	6.92998	7.0083	6.82302	8.97934	8.42571	8.53487	8.64838	8.85253	8.68183	9.01993	9.28748	8.98267
	AFUB_001550	8.54889	8.89404	8.80003	10.0216	10.023	10.1173	10.7305	10.7011	10.6812	10.7745	10.941	11.0638
	AFUB_086750	5.72244	5.72244	5.92477	6.33896	6.11806	6.40667	7.51339	7.53805	7.54099	7.88965	7.78731	7.84645
	AFUB_075280	7.74213	7.55878	7.74344	5.72244	5.72244	5.72244	5.72244	5.72244	5.72244	5.72244	5.72244	5.72244
	AFUB_036980	6.75849	7.02643	7.10124	8.16379	7.89301	7.90872	8.42741	8.21102	8.11721	9.17751	9.41142	9.37469
	AFUB_087010	6.16026	5.72244	6.21604	6.92938	6.95988	6.78062	7.78925	7.79705	7.86086	8.34485	8.12129	8.09306
	AFUB_034660	6.72354	6.8284	7.1875	7.33799	7.66077	7.62247	8.3325	8.17088	8.19662	9.12543	9.17841	9.19869
	AFUB_013150	7.8039	8.27478	8.50452	10.0125	9.77947	9.64901	9.90093	9.94975	9.80395	10.4894	10.4049	10.3324
	AFUB_033690	5.72244	5.72244	5.72244	5.72244	5.72244	5.72244	6.3762	6.09264	5.96673	7.21684	8.26683	7.6187
	AFUB_068590	9.79191	9.89338	9.69945	11.1325	10.8398	11.1557	11.43	11.5554	11.4589	12.2728	11.7105	12.1946
	AFUB_076180	8.21489	8.13062	8.21417	9.19336	9.26789	9.06015	9.63327	9.39259	9.51937	10.5568	10.549	10.5085
	AFUB_066690	6.42418	6.32996	6.35765	6.71708	6.88159	6.79919	6.91104	6.90608	6.91144	8.54918	8.66992	8.50745
	AFUB_044200	7.47695	7.65628	7.82993	5.72244	5.72244	5.72244	5.72244	5.72244	5.72244	5.72244	5.72244	5.72244
	AFUB_067700	6.23969	6.37124	6.25517	6.51445	6.17879	6.30742	7.4525	7.50817	7.54099	8.15436	8.18449	8.4686
	AFUB_071195	6.95812	7.02643	7.07527	8.69844	8.62766	8.5821	9.11408	9.14589	9.17314	9.12984	8.77437	8.8121
	AFUB_071100	7.74213	7.54745	7.70561	5.72244	5.72244	5.72244	5.72244	5.72244	5.89528	5.72244	5.72244	5.72244
	AFUB_033270	5.99998	5.72244	5.92477	6.22709	6.11806	6.2701	6.81421	6.58033	6.29233	7.49922	8.49077	7.9208
	AFUB_000830	5.99998	6.23696	5.72244	7.16233	6.32428	7.04154	6.67998	6.41039	6.26613	7.56399	8.66721	7.91422
	AFUB_101120	6.49923	6.37124	6.67612	6.85531	7.20971	6.91976	8.00813	7.98157	7.99299	8.655	8.66992	8.52017
	AFUB_062540	5.99998	6.18312	6.07232	6.90532	6.23213	6.81739	7.41443	7.23768	7.36223	8.02369	8.50611	8.22486
	AFUB_096590	7.57713	7.69729	7.6745	5.72244	5.72244	5.72244	5.72244	5.72244	5.72244	5.90515	5.72244	5.72244
	AFUB_060400	8.86155	9.04413	8.94586	9.2529	9.55676	9.67848	10.4948	10.3615	10.5084	11.18	10.9727	11.025
	AFUB_066820	6.3689	6.68586	6.38813	8.07603	8.03014	8.16644	8.16398	8.52033	8.18889	8.52565	8.72833	8.47297
	AFUB_044680	7.38663	7.47723	7.52412	9.71105	9.62924	9.75976	9.0359	8.93047	9.15195	8.655	8.59473	8.37343
	AFUB_084160	8.48585	8.20804	8.19843	6.51445	6.59642	6.59268	6.24092	6.33346	6.31733	6.26768	6.44558	6.55039
	AFUB_045650	7.66233	7.68716	7.48806	5.72244	5.72244	5.72244	5.72244	5.72244	5.72244	5.72244	5.72244	5.72244
	AFUB_034120	6.30806	6.23696	6.35765	7.04174	6.72672	6.86995	7.05385	7.00528	6.75244	7.86222	9.11069	8.1931
	AFUB_097750	7.15921	7.23769	7.02134	8.06692	7.77749	7.74632	8.7316	8.57869	8.70602	8.96407	9.62412	9.18825
	AFUB_028280	6.49923	6.5138	6.49736	6.68664	6.67703	6.72247	7.74067	7.85002	7.80506	8.48437	8.41794	8.59409
	AFUB_017870	6.85588	6.98985	6.85629	8.40452	8.22252	8.31262	8.57058	8.74636	8.53022	9.08735	8.97997	9.17508
	AFUB_101130	6.39715	6.65964	6.85629	7.27095	7.06697	7.06986	8.15679	7.99713	8.08408	8.83442	8.71264	8.60604
	AFUB_086140	5.72244	5.72244	5.72244	5.97573	5.95132	5.72244	6.26594	6.21117	5.96673	7.28085	8.22254	7.61036
	AFUB_049070	6.23969	6.5138	6.41718	6.71708	6.67703	6.72247	7.69531	7.53805	7.75754	8.48437	8.5273	8.33053
	AFUB_045800	7.33876	7.45289	7.63452	8.46033	8.16833	8.30747	9.14099	9.29292	8.97872	9.72736	9.49096	9.50007
	AFUB_084020	6.39715	6.44633	6.32553	6.85531	6.97853	6.85275	8.2709	8.54466	8.26064	7.39103	7.89718	8.39669
	AFUB_033220	5.91884	5.72244	5.72244	6.08018	5.72244	6.34238	6.46947	6.13606	5.89528	7.39103	8.34104	7.41079
	AFUB_097910	8.52558	8.56166	8.55019	6.71708	6.56761	6.49244	6.7312	6.70299	6.87706	6.79458	6.67913	6.70088
	AFUB_083490	6.23969	6.04888	6.25517	6.47473	6.40348	6.49244	7.33442	7.39738	7.35479	8.26529	8.13737	8.27116
	AFUB_087870	9.02696	9.19673	9.20143	9.35054	9.37082	9.42832	10.3956	10.3816	10.3119	11.2853	11.1789	10.9866
	AFUB_061660	7.37721	7.45289	7.60159	7.89143	7.80508	8.05938	8.58913	8.60533	8.34618	9.7925	9.57061	9.44424
	AFUB_019020	8.00241	8.26169	8.21938	8.59693	8.5926	8.72252	9.30526	8.95124	9.26208	10.3395	10.3468	10.212
	AFUB_101780	11.597	11.7792	11.9524	14.2506	13.8144	13.9778	12.716	12.8226	12.6935	12.8716	12.9192	12.9214
	AFUB_068300	9.19462	9.28795	9.17288	9.43167	9.38824	9.41435	10.3513	10.5434	10.3494	11.2525	11.161	11.1971
	AFUB_001360	6.90102	7.16121	7.31083	8.21383	8.03014	8.13755	8.60743	8.39949	8.58358	9.31739	9.33565	9.31362
	AFUB_032110	6.52255	6.5138	6.6959	6.74648	6.65104	6.72247	7.64293	7.54541	7.65684	8.69457	8.39829	8.55351
	AFUB_097960	8.20502	8.24182	8.15006	7.33799	7.45032	7.53252	8.35763	8.09163	8.20814	9.68918	9.60324	9.61337
	AFUB_088680	7.61658	7.40268	7.52412	7.96247	8.02246	8.24958	9.07925	9.27253	9.13043	9.60491	9.46029	9.30881
	AFUB_042060	7.51969	7.65628	7.82294	8.41162	8.1614	8.17783	8.86737	8.8608	8.77615	10.117	9.13622	9.93594
	AFUB_016430	8.58688	8.98678	9.00907	10.0707	9.7529	9.96962	10.2254	10.2786	10.1232	11.0171	11.047	11.1222
	AFUB_083870	8.88899	8.95121	8.94586	9.64172	9.82482	9.69588	10.7074	10.8418	10.731	10.9256	10.8272	10.8195
	AFUB_066410	5.72244	5.72244	5.72244	5.72244	5.72244	5.72244	6.5967	6.24457	5.89528	7.2355	8.10501	7.38082
	AFUB_058540	7.94955	8.10871	8.18783	9.91075	9.82056	9.7616	9.94915	10.0769	9.91164	10.0422	9.70211	9.86267
	AFUB_031510	7.45942	7.52449	7.56776	9.61181	9.35909	9.36192	9.00298	8.99936	9.15	9.38525	9.46029	9.37699
	AFUB_010930	8.36808	8.52958	8.43082	9.85064	9.70748	9.6648	10.3948	10.4874	10.2998	10.454	10.2438	10.2844
	AFUB_050240	6.9719	7.14526	7.19928	7.27095	7.16418	7.26146	8.0321	7.95523	8.05868	9.02468	9.21755	8.96436
	AFUB_080740	5.72244	5.72244	5.72244	5.72244	5.72244	5.9305	6.39597	5.98457	5.89528	7.12874	8.1493	7.40088
	AFUB_081380	5.91884	5.95351	5.92477	6.65505	6.32428	6.37537	7.50744	7.51571	7.57254	7.8171	7.88274	7.86029
	AFUB_079220	9.17749	9.21346	9.0975	7.75982	7.43817	7.43544	7.40797	7.44612	7.42717	7.28971	7.17205	7.12086
	AFUB_038070	13.7411	14.125	14.3758	15.2307	14.895	14.9068	15.4208	15.3871	15.2804	16.3258	16.1338	16.1956
	AFUB_082880	7.59306	7.51285	7.84379	8.68106	8.75518	8.63185	9.4525	9.52756	9.3693	9.7128	9.58062	9.56792
	AFUB_097520	7.42358	7.54745	7.60159	5.72244	5.72244	5.72244	5.72244	5.72244	5.72244	5.72244	5.72244	5.72244
	AFUB_014830	9.51557	9.24307	9.133	7.5736	7.72047	7.98946	7.53108	7.40564	7.46177	7.28971	7.52152	7.43035
	AFUB_042330	7.1124	7.30932	7.31083	7.53277	7.65054	7.53252	8.42445	8.22848	8.26064	9.28813	9.33735	9.16445
	AFUB_092230	9.65072	9.74785	9.8845	8.68688	8.52505	8.66008	7.90762	7.93917	7.95195	7.65194	7.98068	7.82541
	AFUB_034570	10.4645	10.4042	10.3265	9.79855	9.38824	9.47841	8.70521	8.67919	8.68183	8.47737	8.34447	8.52858
	AFUB_096520	9.85608	9.51228	9.52012	8.16379	7.96738	8.24958	8.00813	8.03774	8.11311	7.4071	7.71218	7.66764
	AFUB_003440	11.1158	11.2522	11.2902	10.935	11.0692	11.2257	12.2702	11.9515	12.0743	13.0035	12.9197	13.0538
	AFUB_022180	8.00241	8.06378	8.29027	8.59072	8.75969	8.69165	10.0848	10.0711	9.88401	9.92086	9.65556	9.58191
	AFUB_065270	7.76305	7.74676	7.82294	7.85976	7.82315	7.88067	9.59503	9.28073	9.66738	9.02231	9.1897	9.22192
	AFUB_054730	7.49423	7.42805	7.31083	7.91212	7.58734	7.55104	8.58121	8.24572	8.43966	9.24409	9.41302	9.49162
	AFUB_041160	5.91884	6.04888	6.00834	6.58794	6.17879	6.46504	7.51931	7.50817	7.67992	7.74632	7.85335	7.86715
	AFUB_071150	7.66233	7.53603	7.83688	5.97573	5.72244	5.9305	5.88719	6.04326	6.02146	5.72244	5.89457	6.00986
	AFUB_078970	7.72799	7.89336	7.87783	8.43966	8.8299	8.38266	9.17436	9.35821	8.96771	10.0766	9.80315	9.78026
	AFUB_017940	6.06209	6.5138	6.73412	7.99178	7.3093	7.52315	8.05954	7.8615	7.98398	8.48088	8.3479	8.50745
	AFUB_062480	7.58512	7.7272	8.02992	8.70419	8.61274	8.66804	9.65326	9.53612	9.45339	9.723	9.68101	9.62307
	AFUB_096470	6.42418	6.37124	6.52215	7.08347	7.13274	7.38379	7.85885	7.76666	8.13347	8.45971	8.52429	8.41502
	AFUB_068720	6.54514	6.78337	6.73412	6.74648	6.77372	6.90344	8.04	7.77279	8.08408	8.45615	8.49693	8.51594
	AFUB_048350	7.50278	7.50109	7.47887	5.72244	5.72244	5.72244	5.72244	5.72244	5.72244	5.72244	5.72244	5.72244
	AFUB_029730	9.46618	9.61121	9.54658	9.60575	9.57965	9.58817	10.419	10.4106	10.399	11.6295	11.2824	11.3374
	AFUB_036750	9.39615	9.48506	9.59808	7.89143	7.58734	7.75416	7.77968	7.8615	7.83072	7.78808	7.72319	7.4872
	AFUB_075130	10.4186	10.5759	10.4669	11.0461	11.1184	11.0518	11.7753	11.8227	11.5826	12.7257	12.3253	12.5216
	AFUB_069950	6.62934	6.57549	6.65587	7.25356	6.97853	6.74228	7.59939	7.71006	7.70258	8.72427	8.61743	8.48167
	AFUB_087310	6.11433	6.48088	6.25517	6.5521	6.36518	6.49244	7.70043	7.47754	7.87075	8.04798	8.04643	8.02195
	AFUB_083430	9.0132	8.95521	8.7336	8.82501	8.82131	8.86053	10.5457	10.5535	10.4119	10.0584	10.2402	10.4081
	AFUB_098830	11.8381	12.0758	12.2781	13.2258	13.2381	13.243	13.6437	13.7726	13.5669	14.1563	14.0737	14.0426
	AFUB_029230	10.3367	10.5499	10.4018	12.513	12.1765	12.1573	12.135	12.3062	12.1259	12.0966	11.4828	11.9179
	AFUB_031630	7.72799	7.67695	7.77292	8.9018	8.33708	8.38753	8.72684	8.56178	8.85737	9.78277	9.8068	9.8773
	AFUB_028210	6.9719	7.09594	6.91955	7.62602	7.42589	7.42529	8.54637	8.62172	8.48724	8.73597	9.09675	8.67187
	AFUB_049780	6.98549	7.11263	7.12659	8.18068	8.07534	8.03438	8.94295	8.95638	8.84053	8.91106	9.0312	8.82572
	AFUB_030140	5.72244	5.72244	5.72244	6.22709	6.11806	6.08219	7.00844	6.87965	7.06755	7.81135	7.51506	7.70701
	AFUB_070770	5.91884	5.72244	6.00834	6.22709	6.36518	6.22991	7.69531	7.40564	7.85588	7.4308	7.39251	7.4872
	AFUB_043420	6.39715	6.32996	6.65587	7.10373	6.72672	6.79919	7.79401	7.51571	7.69695	8.52904	8.21123	8.45981
	AFUB_096330	9.49799	9.82571	9.92996	10.6081	10.7885	10.6066	11.0679	10.9234	10.848	12.0732	11.6997	11.7356
	AFUB_044430	6.60913	6.68586	6.71522	6.65505	6.36518	6.2701	7.50145	7.27513	7.44113	8.26529	8.32721	8.46421
	AFUB_000380	6.47511	6.60454	6.38813	7.51886	7.23907	7.08374	8.04785	8.0125	8.03714	8.67645	8.34104	8.29124
	AFUB_043270	10.7408	10.8155	10.7186	10.7283	10.6445	10.5302	11.4768	11.524	11.245	12.68	12.4374	12.4556
	AFUB_086010	5.72244	6.04888	5.92477	5.97573	5.72244	6.01643	6.21457	6.27587	5.89528	7.36651	8.06343	7.50557
	AFUB_036120	8.00241	8.13062	8.08847	9.10556	8.62766	8.8361	9.6815	9.84088	9.61225	10.0021	10.0221	9.85447
	AFUB_091700	7.29899	7.45289	7.6745	8.65753	8.76418	8.69943	9.07553	8.90674	8.97652	9.36672	9.6623	9.47457
	AFUB_009670	6.11433	6.12182	6.07232	5.72244	6.11806	5.9305	6.63941	5.98457	5.96673	7.46169	8.12532	7.5415
	AFUB_004980	7.1124	7.14526	7.08834	7.65142	7.82315	7.75416	8.59438	8.81045	8.58358	9.35549	8.71001	8.80867
	AFUB_000550	8.17499	8.30696	8.27539	8.62149	8.70463	8.53923	9.565	9.60282	9.50884	10.1443	10.1777	10.1001
	AFUB_077995	7.73508	7.60306	7.65866	5.72244	6.04579	5.9305	5.88719	6.09264	5.72244	6.1299	6.14284	6.00986
	AFUB_022840	7.9674	8.30058	8.30987	9.42134	9.33234	9.35706	9.69602	9.54633	9.63594	10.0068	10.3181	10.3546
	AFUB_033660	5.72244	5.72244	5.72244	5.72244	5.72244	5.72244	6.15692	5.90792	5.72244	6.95161	7.95343	7.38082
	AFUB_091980	7.37721	7.14526	7.17558	6.99827	6.90175	6.99757	7.56	7.53805	7.73584	8.63321	8.95806	9.07931
	AFUB_071080	7.46822	7.45289	7.42224	5.72244	5.72244	5.72244	5.72244	5.72244	5.72244	5.72244	5.72244	5.72244
	AFUB_086310	5.72244	5.72244	5.72244	6.08018	6.04579	6.2701	6.15692	6.04326	5.72244	7.32447	8.10501	7.22981
	AFUB_037060	6.11433	6.23696	6.38813	6.80251	6.59642	6.96716	7.05385	7.16898	7.07716	7.87875	8.68072	8.08146
	AFUB_075540	7.35814	7.45289	7.50622	5.72244	5.72244	5.72244	5.72244	5.72244	5.72244	5.72244	5.72244	5.72244
	AFUB_029330	8.6202	8.81253	8.86346	8.87158	9.09799	8.95742	9.80827	9.7335	9.4581	10.8996	10.3765	10.6004
	AFUB_042630	6.60913	6.80616	6.63511	8.46715	8.31864	8.25495	8.48534	8.42602	8.35993	8.49827	8.29558	8.34498
	AFUB_053800	12.3982	12.4336	12.4933	10.6571	10.8313	11.077	10.6367	10.4652	10.5506	10.9363	10.9856	10.8908
	AFUB_022370	12.7439	12.9594	13.1151	13.454	13.5803	13.5857	14.4866	14.3345	14.3783	14.8537	14.8428	14.7803
	AFUB_085220	6.95812	7.16121	7.25643	7.66394	7.73976	7.74632	8.79205	9.08862	8.63217	8.87722	8.7993	8.70918
	AFUB_045790	7.15921	7.52449	7.55049	5.72244	5.72244	5.72244	5.72244	5.72244	5.72244	5.72244	5.72244	5.72244
	AFUB_090060	6.39715	6.54529	6.29149	7.40138	7.28172	7.46539	7.80347	8.0477	7.84587	8.42005	8.28845	8.4376
	AFUB_006480	9.18486	9.04038	8.91158	7.94256	7.62983	7.69822	7.3751	7.12771	7.18628	7.16877	7.39966	7.36042
	AFUB_035050	6.20168	6.40988	6.49736	6.85531	6.88159	6.56885	7.8901	7.90644	7.92858	8.0671	8.13737	8.04009
	AFUB_101040	6.27499	6.54529	6.77074	7.40138	7.32284	7.40472	8.05954	7.91744	8.01082	8.4668	8.26683	8.65282
	AFUB_073670	7.13606	7.06176	7.24523	7.83821	7.64023	7.73049	9.00689	9.27868	9.17122	8.07656	7.94422	8.18234
	AFUB_008450	11.9123	12.4361	12.6582	13.8063	13.5819	13.5948	13.8824	13.8469	13.7078	14.3253	14.1205	14.2876
	AFUB_053780	12.768	13.097	13.343	14.5441	14.3172	14.4919	14.4595	14.1093	14.3678	15.105	14.9868	15.038
	AFUB_084430	6.3689	6.18312	6.29149	6.22709	6.43959	6.34238	7.70043	7.81495	7.87567	7.94803	7.6382	7.57641
	AFUB_039880	8.23924	8.21487	8.00576	7.35416	7.32284	7.41505	8.21677	7.83843	8.33578	9.0964	9.5387	9.46381
	AFUB_044920	10.1436	10.0918	10.1041	10.0216	10.2754	10.113	10.6423	10.4803	10.6094	11.8587	11.8614	11.9947
	AFUB_096650	7.94955	8.00142	8.04776	6.38753	6.43959	6.2701	6.31266	6.30541	6.42846	6.52952	6.14284	6.12825
	AFUB_035360	8.6275	8.8982	8.67883	10.0464	9.54388	9.73005	10.2826	10.4847	10.1544	10.6343	10.6472	10.6179
	AFUB_027270	12.6387	12.7442	12.7528	13.0222	13.3511	13.3581	14.0287	13.9579	13.8598	14.7752	14.5916	14.5374
	AFUB_001260	11.6534	11.9898	12.2627	12.6365	12.7143	12.6909	13.2035	13.0964	13.2216	14.0195	13.8368	13.9747
	AFUB_099660	8.42822	8.54571	8.69733	9.71386	9.25844	9.35218	9.89151	10.0378	9.81741	10.5873	10.5189	10.4843
	AFUB_078050	5.72244	5.72244	5.72244	6.22709	6.04579	6.22991	6.31266	6.13606	5.89528	7.12874	8.18449	7.29697
	AFUB_045890	5.72244	6.04888	6.12612	6.51445	6.50647	6.2701	7.12267	7.43009	7.22037	7.65846	7.90673	7.88753
	AFUB_037000	8.04769	8.20119	8.13354	9.26451	9.33534	9.27947	9.49747	9.61256	9.38091	10.4757	9.99358	9.82122
	AFUB_093820	7.36772	7.22281	7.48806	7.72471	7.87589	7.98946	8.46534	8.64435	8.47785	9.31158	9.40821	9.12389
	AFUB_000810	5.72244	5.72244	6.00834	6.74648	6.11806	6.66013	6.51981	6.24457	6.02146	7.17855	8.14534	7.62699
	AFUB_039480	9.85761	9.89751	9.64213	7.70075	7.95121	8.07783	8.37924	8.29618	8.28615	8.24465	8.23375	8.52858
	AFUB_074280	7.13606	6.97105	7.26752	8.3902	7.94305	7.97634	8.75516	8.76707	8.69263	8.99833	9.11069	8.79834
	AFUB_052220	9.44185	9.63367	9.65341	10.7407	11.0674	10.9671	11.4089	11.5791	11.4577	11.2555	11.1122	10.894
	AFUB_055690	7.63202	7.60306	7.72844	7.80519	8.03014	7.88774	8.72922	8.71623	8.54525	9.59063	9.38552	9.52512
	AFUB_059440	10.0651	10.339	10.3242	10.7761	10.9381	10.9285	11.8689	12.0437	11.8213	12.0666	11.8834	11.8632
	AFUB_015030	8.59435	8.61354	8.47033	7.98209	7.83209	8.01531	9.06994	8.80188	8.84295	9.99607	9.86403	9.91246
	AFUB_049240	6.87116	6.89212	6.9497	8.57822	8.52505	8.43997	8.49382	8.27538	8.43966	8.71543	8.71789	8.73473
	AFUB_009330	8.86462	9.17981	8.90843	10.6469	10.184	10.2381	10.4147	10.8951	10.5506	10.9487	9.92355	10.7743
	AFUB_044820	8.69153	8.42277	8.5213	6.82929	6.59642	7.04154	6.90075	6.71913	6.94465	7.4071	7.0527	6.99963
	AFUB_092220	9.90424	9.99888	9.94072	9.29125	9.06215	9.34728	8.47108	8.52733	8.56307	8.07656	8.23002	7.89425
	AFUB_079820	7.31904	7.48922	7.34228	5.72244	5.72244	5.72244	5.72244	5.72244	5.72244	5.72244	5.72244	5.72244
	AFUB_073320	6.85588	6.65964	6.77074	7.32159	6.99683	7.21352	8.44212	8.71012	8.75058	7.94283	7.87789	7.80403
	AFUB_029140	7.30906	7.45289	7.26752	8.65159	8.84268	8.75645	8.98524	9.27253	8.6764	9.17751	9.11662	9.04493
	AFUB_044910	7.27858	7.57	7.6745	7.38585	7.42589	7.56929	8.2709	8.15723	8.31473	9.13863	9.16893	9.33505
	AFUB_095210	6.11433	6.28548	6.32553	7.38585	7.23907	7.26146	7.62135	7.63044	7.75215	8.2488	8.19218	8.14401
	AFUB_031080	6.77546	6.87136	6.59189	7.16233	7.14857	7.04154	8.09022	8.19332	7.94265	8.65191	8.47526	8.41957
	AFUB_085270	5.99998	5.95351	5.92477	6.38753	6.36518	6.4365	7.33442	7.14854	7.18628	7.91118	7.80285	7.69141
	AFUB_049790	6.23969	6.40988	6.38813	6.74648	6.90175	6.93581	7.84978	7.94454	7.77887	8.17641	8.03785	8.05204
	AFUB_022390	9.135	9.04413	8.96725	7.47613	7.54335	7.46539	7.52521	7.53065	7.3473	7.28971	7.37081	7.17061
	AFUB_031020	5.99998	6.18312	6.1734	6.16003	6.11806	6.13749	7.29226	7.15881	7.25345	7.89506	7.60252	7.79682
	AFUB_056870	10.073	10.3069	10.6613	9.67102	9.0694	9.16988	11.0968	11.3206	11.1513	10.6351	10.7134	10.6886
	AFUB_084410	6.68712	6.91246	6.96444	6.74648	6.65104	6.7022	8.00409	7.65082	8.37015	7.95837	8.45325	8.36873
	AFUB_084420	5.72244	6.18312	6.32553	6.08018	6.23213	5.9305	7.3275	7.21848	7.29349	7.66494	7.61453	7.60196
	AFUB_074690	6.56707	6.63256	6.67612	7.62602	7.69097	7.80024	7.97133	8.06251	7.93798	8.59506	8.50611	8.64127
	AFUB_076900	6.77546	6.65964	6.7885	7.44679	7.25347	7.48495	7.89889	7.74181	7.94731	8.69157	8.65356	8.7055
	AFUB_068310	7.86284	7.9609	7.82294	8.04853	7.80508	7.97634	8.73634	8.55154	8.58649	9.59223	9.61023	9.70016
	AFUB_006970	7.95553	8.1734	8.14457	9.19336	8.93302	8.91481	9.37627	9.48398	9.4006	10.129	9.74338	10.1505
	AFUB_044490	5.72244	5.72244	5.72244	5.72244	6.23213	6.2701	6.70598	6.61732	6.46798	7.54278	7.68987	7.45911
	AFUB_007600	8.52558	8.48561	8.43082	10.1805	9.98553	9.90469	10.1228	10.1298	10.0803	10.2777	10.1005	10.1451
	AFUB_036110	6.84034	6.71128	6.71522	7.56014	7.50929	7.5042	8.26425	8.46306	8.18111	8.63321	8.60896	8.39207
	AFUB_051180	8.30518	8.37519	8.48753	10.1539	9.78385	9.74127	9.67419	9.74091	9.70474	10.4096	10.1464	10.1166
	AFUB_071470	7.69193	7.62462	7.56776	5.97573	5.95132	6.01643	6.15692	6.04326	5.89528	5.90515	5.96573	6.17578
	AFUB_094780	6.60913	6.63256	6.80592	6.6222	6.62419	6.68143	7.34814	7.04011	7.10549	8.1588	8.66721	8.24047
	AFUB_092360	6.84034	6.98985	6.90412	8.04853	7.88448	7.63111	8.02017	8.34084	7.97034	8.85598	8.85503	8.84256
	AFUB_094830	7.56099	7.75643	8.03589	9.08821	9.35023	9.08397	9.02822	9.06267	9.02618	9.60491	9.75099	9.62693
	AFUB_042130	6.90102	7.23769	7.35258	8.13806	7.96738	8.15496	8.86305	8.62172	8.62654	9.14518	8.75919	8.92702
	AFUB_023020	8.12341	8.26825	7.92403	8.28559	8.36128	8.50396	9.53703	9.69889	9.51787	9.67122	9.6447	9.63844
	AFUB_101210	7.84997	8.19429	8.26538	9.05284	9.17714	9.46718	9.28613	9.43902	9.24582	10.1933	10.0946	9.6965
	AFUB_005090	6.30806	6.37124	6.47167	6.74648	6.94088	6.95161	7.3413	7.11715	7.1949	8.17641	8.33414	8.31593
	AFUB_097800	7.31904	7.17694	7.48806	5.72244	5.72244	5.72244	5.72244	5.72244	5.72244	5.72244	5.72244	5.72244
	AFUB_098790	8.68106	8.96316	8.80003	10.1987	10.1556	10.1499	9.92371	10.2775	9.88285	10.9306	10.6136	10.4885
	AFUB_000470	8.35927	8.4574	8.30011	9.55005	9.37665	9.40967	9.83146	10.1588	9.76912	10.3423	9.89867	10.2017
	AFUB_051380	11.2965	11.2934	11.3368	10.5929	10.613	10.5323	9.87991	9.83397	9.85466	9.69067	9.43212	9.39976
	AFUB_096030	6.47511	6.65964	6.47167	7.02023	6.92151	6.86995	7.21068	7.07381	6.88866	8.08126	8.71789	8.23009
	AFUB_092020	6.16026	6.40988	6.54613	7.88095	7.34946	7.3943	7.99597	7.96054	8.08408	8.03346	7.88274	8.17693
	AFUB_022010	8.46963	8.28774	8.44412	9.93507	9.51778	9.74498	9.82707	9.73201	9.81619	10.1922	10.1815	10.3217
	AFUB_061590	7.54464	7.77554	7.88453	8.29333	8.40844	8.41638	9.07925	9.2031	9.14806	9.57782	9.55474	9.38157
	AFUB_081400	7.65482	7.36357	7.40275	9.00272	8.47075	8.59471	9.14277	9.18355	9.339	8.72427	9.13817	9.07364
	AFUB_091080	8.08609	8.15929	8.24513	9.1974	8.54619	8.82905	9.69602	9.60445	9.77038	9.78973	9.60324	10.0579
	AFUB_079610	8.11285	7.785	7.68235	6.58794	6.59642	6.54425	6.26594	6.30541	6.2093	6.03848	6.17626	6.21864
	AFUB_042320	9.58011	9.65578	9.41793	9.72228	9.49118	9.51594	11.0093	10.6478	11.2785	9.19234	9.29447	9.22448
	AFUB_033750	5.72244	6.04888	5.72244	5.97573	5.95132	5.72244	6.33462	5.72244	5.89528	7.02162	7.80799	7.36042
	AFUB_099190	9.90719	10.224	10.2471	11.4546	10.9124	11.0689	11.5181	11.5059	11.4456	11.9303	11.793	12.1213
	AFUB_003120	7.76995	7.87591	7.6099	8.81974	8.63752	8.72252	9.38976	9.20525	9.36095	9.42876	9.52395	9.55379
	AFUB_031090	8.39418	8.4286	8.72642	9.9755	9.71668	9.87108	9.93292	9.90824	9.83675	10.2427	10.4468	10.2832
	AFUB_033620	5.99998	6.28548	6.32553	7.14314	6.86098	7.16344	7.51339	7.57441	7.59109	7.93761	8.01615	8.13844
	AFUB_072030	5.72244	5.72244	5.72244	6.08018	5.72244	6.08219	6.24092	6.04326	5.89528	6.88928	8.02487	7.10805
	AFUB_063950	6.8862	6.89212	6.88844	7.66394	7.29559	7.73049	7.33442	6.96922	7.04806	8.26938	9.00582	8.5117
	AFUB_046580	7.52806	7.37675	7.33189	7.19972	7.0838	7.3943	7.65358	7.76666	7.87075	8.96902	8.98648	8.93958
	AFUB_061900	7.39598	7.52449	7.46962	8.82501	8.9049	8.93464	7.9919	8.1012	7.87075	9.29403	9.10672	9.02742
	AFUB_041230	8.57181	8.76309	8.85363	10.1393	9.71897	9.75792	10.1547	10.0533	10.1457	10.4338	10.641	10.5343
	AFUB_048070	6.27499	6.37124	6.41718	6.5521	6.67703	6.74228	7.46492	7.55272	7.52166	8.33321	7.89718	7.88753
	AFUB_033510	6.8862	7.14526	7.25643	8.63361	8.17523	8.34809	8.79433	8.58874	8.77362	8.63007	8.71527	8.77746
	AFUB_046660	5.72244	6.12182	6.07232	7.08347	6.95988	6.88684	7.43362	7.46976	7.38427	7.74025	7.89718	7.60196
	AFUB_093160	11.8931	12.0113	11.9712	12.0363	12.3591	12.2443	13.1344	13.0176	12.9808	13.8192	13.4459	13.659
	AFUB_070300	9.44594	9.40307	9.64966	9.86084	9.74617	9.53542	10.2477	9.81161	10.1014	11.3192	10.8498	11.4212
	AFUB_040390	8.60918	8.50226	8.47465	7.91212	8.13333	8.21694	9.21035	8.97424	9.05557	9.86274	9.85112	9.94214
	AFUB_087570	5.91884	6.28548	6.12612	6.6222	6.04579	6.7022	6.63941	6.24457	6.02146	7.08718	8.20745	7.65153
	AFUB_083260	6.30806	6.18312	6.47167	6.47473	6.56761	6.66013	7.01768	6.87965	6.90012	8.05279	8.24855	7.88753
	AFUB_008170	12.0752	11.7635	11.7001	10.5097	10.6006	10.7509	10.3228	10.2907	10.3941	10.117	10.1435	10.1001
	AFUB_004500	6.3689	6.44633	6.63511	6.92938	6.53768	6.46504	6.99911	6.89296	7.03817	8.00393	8.46901	7.99738
	AFUB_016720	8.6202	8.95521	9.05255	9.09691	9.03281	8.9925	9.74105	9.68049	9.66873	10.7946	10.2923	10.5727
	AFUB_014090	7.15921	7.35024	7.40275	7.96247	7.98335	8.04694	8.44504	8.47398	8.45889	9.16896	9.22488	9.03328
	AFUB_017010	7.06346	7.2812	7.63452	9.24901	9.16706	8.99879	7.95043	8.01759	7.76825	7.91651	7.90196	8.00972
	AFUB_086070	5.72244	5.72244	5.72244	5.72244	5.72244	6.01643	6.15692	6.24457	5.96673	7.08718	7.76098	7.20651
	AFUB_092190	5.72244	6.12182	6.1734	6.77493	6.70224	6.72247	6.99911	6.86615	6.94465	7.94283	7.85335	7.78957
	AFUB_028770	10.7441	10.8046	10.925	11.2387	11.5164	11.53	12.0938	12.1552	11.938	12.728	12.5064	12.5301
	AFUB_044860	9.26579	9.01	8.89253	7.46155	7.66077	7.74632	7.46492	7.37224	7.33977	7.79977	7.43477	7.69923
	AFUB_086180	5.72244	5.95351	5.72244	5.97573	5.95132	6.08219	6.2898	6.24457	6.02146	6.93946	7.89718	7.4496
	AFUB_087510	8.30057	8.15218	8.30011	7.43184	7.17957	7.54181	6.90075	6.94444	6.94465	6.46795	6.405	6.47556
	AFUB_007300	9.97639	10.136	10.0124	10.98	11.1019	11.1076	11.7277	11.9346	11.7654	11.568	11.3785	11.4956
	AFUB_044420	7.26823	7.26688	7.31083	5.72244	5.72244	5.72244	5.72244	5.72244	5.72244	5.90515	5.72244	5.72244
	AFUB_052300	10.1561	10.2516	10.2334	8.57822	8.83417	8.73013	8.55718	8.68231	8.51196	8.82077	8.81405	8.66808
	AFUB_067800	6.58839	6.60454	6.54613	6.74648	6.94088	6.93581	7.75054	7.53805	7.52813	8.44182	8.25589	8.13844
	AFUB_086060	5.72244	5.72244	5.72244	5.97573	6.04579	5.72244	6.15692	6.17523	5.72244	7.02162	7.95801	6.79392
	AFUB_033250	5.72244	6.04888	5.92477	6.33896	5.95132	6.18608	6.61119	6.41039	6.48692	6.97549	8.11724	7.44001
	AFUB_023030	8.79857	8.94318	9.02662	9.30256	9.073	9.22707	9.87248	9.95103	9.88517	10.6932	10.4248	10.7294
	AFUB_068800	8.20502	8.31962	8.47895	8.37574	8.45403	8.49049	9.40902	9.44084	9.42804	9.98643	9.9447	9.75582
	AFUB_065530	5.99998	5.95351	5.92477	6.22709	6.50647	6.59268	7.17949	7.12771	6.97679	7.36651	7.41383	8.11594
	AFUB_099560	9.45204	9.63367	9.56063	10.7227	10.8303	10.9758	10.9	10.985	11.1436	11.1108	11.4831	11.0539
	AFUB_084740	6.23969	6.23696	6.21604	6.99827	6.86098	6.88684	7.24849	7.05146	7.3473	7.93236	8.0592	8.19845
	AFUB_026310	8.8241	8.96713	9.03532	9.2529	9.33534	9.25089	10.4364	10.6518	10.2266	10.4601	10.3485	10.2574
	AFUB_100710	6.52255	6.71128	6.56935	6.97583	6.92151	6.83524	7.25591	7.0957	7.14214	8.0089	8.637	8.29124
	AFUB_086350	5.72244	6.04888	5.92477	6.5521	6.36518	6.49244	6.67998	6.63519	6.66835	7.46929	7.99853	7.60196
	AFUB_089830	12.3707	12.429	12.6055	13.8701	13.5833	13.662	13.9468	14.0839	14.06	14.0408	14.2124	14.0132
	AFUB_101100	6.06209	6.18312	6.07232	6.43258	6.11806	6.22991	7.38175	7.44612	7.32454	7.59172	7.59648	7.55907
	AFUB_072040	5.99998	6.04888	5.92477	6.22709	6.17879	6.56885	6.3762	6.24457	6.26613	7.27192	8.11317	7.4872
	AFUB_058160	8.57181	8.42277	8.39473	10.1987	10.236	10.2924	9.66068	9.73498	9.75774	9.35737	9.19158	9.09059
	AFUB_004630	7.13606	7.19244	6.73412	8.88173	8.65702	8.82195	7.99597	8.26275	7.93329	7.64539	7.61453	8.19845
	AFUB_023080	9.03515	9.05533	8.88612	8.82501	8.83843	8.86053	10.0113	9.73647	9.97519	10.2757	10.3928	10.5876
	AFUB_082080	8.10754	8.41103	8.39473	9.52779	9.54129	9.41435	9.52622	9.84776	9.69946	10.2079	9.87451	9.96515
	AFUB_070710	7.8039	7.83125	8.01789	8.3902	8.72783	8.70717	9.03398	8.53081	8.88343	9.7532	9.64606	9.65931
	AFUB_000800	5.91884	5.72244	5.72244	6.51445	5.95132	6.4365	6.41513	6.04326	6.02146	7.1589	7.84839	7.33965
	AFUB_016560	6.49923	6.32996	6.29149	6.33896	6.50647	6.49244	7.28508	6.94444	7.22037	8.02858	8.01615	7.9076
	AFUB_057140	6.06209	6.04888	5.92477	6.08018	6.04579	6.13749	6.48665	6.21117	5.89528	7.30722	8.01615	7.25264
	AFUB_095220	6.85588	6.91246	6.85629	8.45347	8.37322	8.81125	8.22022	7.9711	8.34963	7.4308	7.42085	7.56777
	AFUB_095200	6.23969	6.18312	6.29149	7.16233	7.23907	7.01244	7.56571	7.5232	7.39153	8.04798	8.04643	8.00972
	AFUB_046200	5.72244	5.72244	5.72244	6.97583	6.43959	6.46504	7.17155	7.14854	7.26963	7.09773	7.62049	7.28605
	AFUB_017560	6.74119	6.85012	6.7885	7.56014	7.62983	7.77741	8.57058	8.2022	8.47471	8.40533	8.25955	8.28625
	AFUB_076830	8.11285	7.85823	7.95607	9.83779	9.45585	9.5736	9.28613	9.1593	9.32188	8.41271	8.5273	8.45981
	AFUB_088500	7.56909	7.57	7.33189	8.74934	8.65702	8.7033	8.62293	9.03865	8.64336	9.12543	9.45252	9.06222
	AFUB_025390	7.61658	7.81295	7.87109	7.85976	8.08273	7.85922	8.91821	8.84143	8.74541	9.42697	9.29621	9.30881
	AFUB_047610	6.3689	6.44633	6.25517	7.794	7.84097	7.76196	7.64293	7.67749	7.67419	7.93761	8.28845	7.72242
	AFUB_030070	5.72244	5.95351	5.92477	6.16003	6.23213	6.13749	6.94127	7.20875	6.96619	7.61885	7.45535	7.35008
	AFUB_038380	8.695	9.03284	9.17026	10.4836	10.207	10.3088	9.53703	9.70951	9.36262	10.8796	10.3535	10.3453
	AFUB_035180	7.49423	7.53603	7.52412	8.2778	8.36128	8.17783	8.96727	9.06742	9.09248	9.13205	9.1613	9.06794
	AFUB_082130	6.49923	6.40988	6.44498	6.74648	6.62419	6.6158	7.20297	6.93182	6.99766	7.81135	8.63144	7.72242
	AFUB_089320	6.9989	7.23769	7.3729	7.71278	7.69097	7.76971	8.75282	8.81613	8.73502	8.79307	8.41469	8.63352
	AFUB_086170	5.72244	5.72244	5.72244	5.72244	5.95132	5.72244	6.21457	5.98457	5.72244	6.90207	7.64986	7.21822
	AFUB_062550	5.72244	5.95351	6.00834	6.80251	6.11806	6.51881	6.41513	6.21117	6.06751	7.22621	7.85335	7.55032
	AFUB_023920	9.30908	9.25926	9.24944	10.1476	10.5756	10.4998	10.978	10.9662	11.0542	10.6204	10.6205	10.6579
	AFUB_070550	9.85914	10.1203	10.1903	10.5113	10.9312	10.9187	11.1789	11.4252	11.1103	11.9647	11.7551	11.6309
	AFUB_051860	8.33699	8.36304	8.47895	8.91667	8.62271	8.77496	9.56368	9.60607	9.46278	10.0549	10.001	10.0721
	AFUB_029980	7.31904	7.40268	7.58479	7.38585	7.16418	7.11097	8.17471	7.9711	8.19276	8.82077	8.99295	8.75626
	AFUB_051010	8.78237	8.59818	8.45728	9.64763	9.60218	9.80853	10.3236	10.2977	10.4087	9.91452	10.0367	9.91876
	AFUB_101140	7.65482	7.81295	8.18783	8.8918	8.87206	8.78959	9.23551	9.23297	9.16354	9.6469	9.63924	9.53131
	AFUB_044640	8.86769	9.37959	9.68304	10.5543	10.9243	10.9607	10.4393	10.3538	10.2937	11.037	10.7333	10.656
	AFUB_039180	10.0478	10.1378	9.87651	11.1082	11.1602	11.2571	11.2237	11.5321	11.1118	11.9002	11.7082	11.6395
	AFUB_099050	9.68735	10.0008	10.024	10.5433	10.6301	10.6507	10.9651	10.9981	10.889	11.7836	11.6195	11.6428
	AFUB_038640	9.4561	9.40597	9.48476	9.42134	9.54905	9.49177	10.6241	10.4688	10.5404	11.0094	10.7896	10.924
	AFUB_033530	5.99998	5.72244	6.12612	6.22709	6.40348	6.13749	7.04493	6.83857	6.93371	7.57794	7.61453	7.58498
	AFUB_048460	7.32894	7.19244	7.21095	5.72244	5.72244	5.72244	5.72244	5.72244	5.96673	5.72244	5.89457	5.72244
	AFUB_028939	9.56518	9.56779	9.10302	8.41162	8.62766	8.70717	7.97959	7.60274	7.94265	7.73414	8.23746	7.99738
	AFUB_008080	8.68106	8.77675	8.88612	9.37929	9.49654	9.40967	10.0485	10.151	9.8653	10.604	10.2941	10.523
	AFUB_034740	12.0132	11.7281	11.8112	11.2969	11.2717	11.3622	12.481	12.1421	12.55	12.9693	13.1578	12.9165
	AFUB_014990	8.41131	8.7213	8.55834	8.26996	8.25532	8.62368	9.71159	9.78605	9.65652	9.76877	9.80315	9.67803
	AFUB_078180	8.74941	8.75391	8.37632	10.1455	10.3525	10.5334	9.51534	9.80314	9.51486	9.97184	9.78597	9.8643
	AFUB_055050	6.27499	6.23696	6.00834	7.19972	7.04988	7.11097	7.45873	7.57441	7.44113	7.93761	8.04643	7.66764
	AFUB_033700	5.72244	5.72244	5.72244	5.72244	5.72244	5.72244	6.15692	6.04326	5.72244	6.97549	7.55331	7.14602
	AFUB_101080	6.11433	5.95351	6.25517	6.33896	6.11806	6.4365	7.12267	7.12771	7.03817	7.74632	7.67288	7.63523
	AFUB_051740	8.93649	8.9472	9.22942	9.38284	9.11558	9.13044	10.2535	10.1218	10.253	10.5388	10.3376	10.6447
	AFUB_062060	7.13606	7.09594	7.59321	8.46715	8.38506	8.39721	8.59438	8.56178	8.60093	9.01037	8.89022	8.97963
	AFUB_007560	9.2796	9.30675	9.2544	9.51814	9.4531	9.39788	10.26	10.2735	10.2082	11.0094	10.7921	10.8009
	AFUB_057580	8.72925	8.88986	9.28137	9.72508	9.28039	9.76526	9.9562	9.81583	10.0245	10.632	10.7896	10.5876
	AFUB_094880	9.80148	10.1238	10.2483	11.224	10.9024	10.9551	11.3549	11.4026	11.1898	11.9089	11.7377	11.6111
	AFUB_034310	8.95102	9.1866	9.23445	10.5417	10.2924	10.1582	10.7246	10.7437	10.7063	10.6976	10.4784	10.4885
	AFUB_024100	8.46963	8.40512	8.57448	9.03482	9.23614	9.20555	9.67541	9.75123	9.60096	10.188	10.2203	10.1756
	AFUB_000040	7.08822	7.23769	7.24523	5.72244	5.72244	5.72244	5.72244	5.72244	5.72244	5.72244	5.72244	5.72244
	AFUB_041130	6.30806	5.95351	6.21604	6.08018	6.11806	6.08219	7.53692	7.422	7.54736	7.31588	7.17205	7.24128
	AFUB_084960	6.06209	6.23696	6.12612	6.08018	6.17879	6.18608	6.9706	6.93182	6.77876	7.65846	7.51506	7.82541
	AFUB_031610	7.29899	7.47723	7.65866	7.78271	7.95932	7.85922	8.70763	8.48482	8.59517	9.32124	8.8431	9.05935
	AFUB_101340	9.56143	9.26248	9.45281	8.39738	8.69994	8.69943	8.25085	8.12014	8.25326	7.67139	7.8583	7.62699
	AFUB_086090	5.91884	5.72244	5.72244	5.72244	5.72244	5.9305	6.26594	6.13606	5.89528	6.92715	7.77158	7.01382
	AFUB_070810	9.1094	8.93106	9.03532	7.71278	7.83209	7.74632	7.85885	7.84424	8.25696	7.32447	7.38532	7.27502
	AFUB_098870	7.25779	7.35024	7.28938	7.66394	7.32284	7.2257	8.27421	8.1754	8.14954	8.99591	8.53628	8.89836
	AFUB_007570	7.37721	7.37675	7.64262	7.80519	7.72047	7.75416	8.39448	8.3003	8.31119	9.06215	9.14785	9.11288
	AFUB_054890	9.03242	9.03662	9.01494	9.33228	9.09445	9.21635	9.56236	9.59465	9.581	10.6917	10.572	10.6747
	AFUB_030850	9.80624	9.78842	9.71746	10.0968	10.0304	9.95366	10.8125	10.6096	10.6725	11.4588	11.2604	11.4162
	AFUB_090580	7.90691	7.97726	7.96867	6.5521	6.59642	6.7022	6.51981	6.3602	6.60718	6.44615	6.3837	6.47556
	AFUB_017290	6.11433	6.04888	6.12612	6.47473	6.23213	6.18608	6.8476	6.7658	6.72531	7.65194	7.52152	7.9208
	AFUB_078730	11.0446	11.2586	11.1211	11.4068	11.5571	11.4126	12.1284	12.5033	11.9022	12.8447	12.6633	12.5994
	AFUB_045130	7.40525	7.51285	7.64262	8.82501	9.00663	8.92145	9.02437	8.95895	8.91821	9.08052	8.96687	8.89836
	AFUB_063890	13.004	13.1057	13.1838	13.3052	13.3159	13.304	14.1753	14.2026	14.1679	14.6786	14.5954	14.5872
	AFUB_080020	7.1243	7.06176	7.33189	5.72244	5.72244	5.72244	5.72244	5.72244	5.89528	5.72244	5.72244	5.72244
	AFUB_049120	9.09381	9.32532	9.39793	10.3217	9.86465	9.86768	10.7352	10.6376	10.8082	10.7682	10.682	10.8111
	AFUB_014850	9.62037	9.44041	9.40685	8.4327	8.62766	8.62778	8.3975	8.31666	8.29694	7.66494	7.84839	7.82541
	AFUB_082910	9.11456	9.10285	9.2269	9.32491	9.09445	9.2244	9.95419	10.0897	9.9521	10.8226	10.5841	10.5282
	AFUB_099930	5.72244	5.72244	6.00834	6.16003	6.23213	6.4365	6.65316	6.78083	6.59113	7.64539	7.2954	7.4872
	AFUB_071490	7.15921	7.52449	7.61816	5.97573	5.72244	6.01643	6.15692	6.04326	6.02146	6.52952	6.97192	6.55039
	AFUB_049740	5.72244	5.72244	5.72244	5.97573	5.95132	6.08219	6.96092	6.68655	6.81685	7.32447	7.1186	7.31851
	AFUB_079000	6.9719	6.98985	6.77074	8.91173	8.15444	8.34307	7.64827	7.94454	7.9048	8.00393	8.375	8.19845
	AFUB_060610	9.74638	9.79507	9.55663	8.55925	8.28735	8.36301	8.40052	8.25851	8.35307	8.26938	7.9162	8.39669
	AFUB_071650	12.9672	12.9099	12.9361	12.4968	12.2016	12.1469	11.6745	11.5094	11.4958	11.3187	11.3895	11.5092
	AFUB_075340	7.1477	7.19244	7.11399	5.72244	5.72244	5.72244	5.72244	5.72244	5.72244	5.72244	5.72244	5.72244
	AFUB_055760	8.03651	8.30058	8.42189	9.38284	9.58971	9.50501	9.66314	9.80031	9.70737	9.82805	9.70342	9.62885
	AFUB_080890	6.47511	6.54529	6.6959	7.41671	7.41349	7.5042	8.01617	7.87854	7.89031	8.17203	8.24486	8.14401
	AFUB_092160	6.27499	6.23696	6.63511	6.82929	6.56761	6.74228	7.34814	7.24716	7.42717	8.18513	7.89718	7.77495
	AFUB_049670	5.91884	5.72244	6.00834	6.38753	6.59642	6.51881	7.05385	6.9934	6.94465	7.69054	7.5904	7.29697
	AFUB_044850	7.93144	7.77554	7.6745	6.33896	6.2802	6.40667	6.31266	6.41039	6.42846	6.87632	6.31491	6.36097
	AFUB_012030	7.40525	7.53603	7.74344	7.60008	7.64023	7.61376	7.98371	8.00227	8.14954	9.17963	9.04788	9.03035
	AFUB_071480	7.26823	7.06176	7.10124	5.72244	5.72244	5.72244	5.72244	5.72244	5.72244	5.72244	5.72244	5.72244
	AFUB_062510	6.47511	6.73597	6.75262	7.18118	7.23907	7.46539	8.13862	8.0277	7.98849	8.22791	7.84839	8.29621
	AFUB_017850	8.30977	8.22166	8.23489	6.90532	6.77372	6.91976	6.63941	6.7658	6.63834	7.05491	7.07195	7.12086
	AFUB_006230	9.18486	9.14883	9.22438	9.36499	9.80771	9.76709	10.0343	9.82702	9.87936	10.9842	10.8236	10.7078
	AFUB_099650	15.8744	16.0011	16.0282	15.1693	15.4111	15.4056	14.302	14.3677	14.1378	15.2663	15.0811	15.0219
	AFUB_044810	9.49405	9.42616	9.30307	8.23817	8.11187	8.38266	7.76519	7.96054	7.7413	8.31358	8.0507	7.95325
	AFUB_085510	6.92998	6.9519	7.11399	8.83026	8.18891	8.11991	8.25085	8.38796	8.42994	8.21946	8.38836	8.41046
	AFUB_042910	10.504	10.4994	10.7433	10.6846	10.8963	10.8609	11.7055	11.7528	11.7214	12.1044	12.054	11.968
	AFUB_012710	6.85588	7.0083	7.04865	7.77132	7.67092	7.80024	8.38536	8.4594	8.50889	8.51545	8.49693	8.32081
	AFUB_048240	5.72244	5.95351	5.92477	5.97573	6.11806	6.01643	6.82547	6.52125	6.63834	7.37474	7.34869	7.50557
	AFUB_085660	6.42418	6.23696	6.44498	7.12362	7.29559	7.09744	7.70043	7.60274	7.57875	7.93236	8.11317	7.94683
	AFUB_025850	10.4972	10.5394	10.5773	11.7685	11.2576	11.361	11.6549	11.8098	11.6635	12.2052	12.1323	12.2301
	AFUB_048970	5.91884	6.18312	6.00834	5.72244	5.95132	6.2701	6.70598	6.61732	6.93371	7.56399	7.34869	7.3909
	AFUB_042340	9.56706	9.37069	9.59808	9.31005	9.77508	9.5072	10.9176	10.995	10.9205	10.4399	10.3291	10.2783
	AFUB_067070	9.59672	9.55477	9.56661	9.58743	9.86258	9.82618	10.3948	10.2826	10.2902	11.2485	11.1467	10.9859
	AFUB_011180	6.74119	6.63256	6.82302	7.58691	7.40096	7.55104	8.05954	7.69062	7.98849	8.3371	8.3817	8.39669
	AFUB_096320	10.1598	10.394	10.3088	10.273	10.2312	10.5829	11.1569	11.1056	11.1908	11.7074	11.8949	11.6198
	AFUB_034170	5.72244	5.95351	5.72244	6.08018	5.72244	5.72244	6.71868	6.71913	6.85344	7.30722	7.16332	7.09509
	AFUB_074250	8.85846	8.83444	8.89253	9.92296	9.93328	9.79962	10.4241	10.6264	10.2946	10.4096	9.76107	10.0479
	AFUB_055750	10.2831	10.546	10.6659	10.3599	10.6031	10.6888	11.0179	11.1345	10.9507	12.2019	11.8897	11.8127
	AFUB_018780	7.33876	7.07899	7.2785	7.60008	7.48604	7.61376	8.57325	8.44467	8.71398	8.48786	8.63978	8.58204
	AFUB_034700	7.50278	7.59213	7.48806	8.11182	8.20918	8.55223	8.52724	8.79614	8.26064	9.37045	8.66176	9.27469
	AFUB_066570	6.47511	6.68586	6.71522	6.58794	6.36518	6.4365	7.54851	7.37224	7.57875	7.90583	7.89239	7.9076
	AFUB_033290	7.35814	7.16121	7.43187	7.18118	7.25347	7.30745	7.95043	7.89535	7.84587	8.46326	9.12646	8.49032
	AFUB_065800	10.7613	10.901	11.1279	11.6951	11.1227	11.1347	11.8955	11.9566	11.7935	12.365	12.4686	12.5648
	AFUB_098690	5.99998	6.12182	6.07232	6.51445	6.77372	6.76166	7.58826	7.45405	7.56001	7.57794	7.31854	7.38082
	AFUB_063530	8.16483	8.53498	8.4174	9.37929	9.19047	9.30496	9.52622	9.64614	9.36597	10.0281	9.95241	10.0407
	AFUB_072480	7.69193	7.71731	7.85751	8.12937	8.29367	8.22791	8.78521	8.68231	8.80623	9.40172	9.26455	9.40427
	AFUB_044290	7.21505	7.0083	7.10124	5.72244	5.72244	5.72244	5.72244	5.72244	5.72244	5.72244	5.72244	5.72244
	AFUB_075290	7.18189	7.04424	7.10124	5.72244	5.72244	5.72244	5.72244	5.72244	5.72244	5.72244	5.72244	5.72244
	AFUB_006960	11.3216	11.2879	11.3292	12.4858	11.8012	11.9863	12.3619	12.2715	12.4007	12.7763	12.956	13.0387
	AFUB_033500	8.84917	9.05904	9.21422	10.6157	10.1437	10.0928	10.4118	10.3412	10.5278	10.3704	10.4623	10.4303
	AFUB_030420	6.47511	6.5138	6.47167	6.58794	6.90175	6.68143	6.93129	6.50045	6.62291	7.66494	8.43089	7.6187
	AFUB_033650	5.72244	5.72244	5.72244	5.97573	5.72244	5.72244	6.33462	5.72244	5.72244	6.76564	7.44167	7.10805
	AFUB_018400	7.74213	7.94434	8.01789	9.2722	9.44758	9.38361	8.80564	8.89874	8.79127	9.37045	9.42737	9.21164
	AFUB_046800	5.72244	5.95351	5.72244	6.77493	6.75054	6.66013	7.12267	7.19894	7.17759	7.32447	7.40676	7.25264
	AFUB_086120	5.99998	5.95351	5.92477	5.72244	6.04579	6.08219	6.33462	6.3602	6.2093	7.04393	7.78209	7.20651
	AFUB_048750	6.30806	6.5138	6.38813	7.88095	7.57649	7.28469	7.64827	7.88417	7.59109	7.72183	7.94883	7.91422
	AFUB_010190	7.87559	7.99341	8.00576	8.99342	8.84691	8.61547	9.43238	9.4928	9.51336	9.27028	9.32547	9.32318
	AFUB_073490	8.45321	8.27478	8.25529	9.14386	8.96448	8.96708	9.74571	9.93044	9.88169	9.66518	9.54893	9.66495
	AFUB_014820	11.4069	11.6271	11.6875	11.9012	12.0512	12.0536	11.9721	12.1662	11.8636	13.2619	13.1303	13.0692
	AFUB_069620	8.20502	8.49118	8.45728	9.62983	9.6889	9.51594	9.51807	9.8587	9.57091	9.92212	9.94801	9.78372
	AFUB_096630	6.11433	5.72244	6.00834	7.27095	6.99683	6.88684	6.95114	7.33786	7.01812	7.31588	7.70107	7.44001
	AFUB_061840	5.72244	5.72244	6.00834	5.72244	5.72244	5.72244	6.15692	5.72244	5.96673	6.83634	7.5843	6.91006
	AFUB_080320	7.9674	8.24848	8.26034	8.17226	7.73015	7.74632	8.3884	8.52033	8.46524	9.43943	9.31521	9.51265
	AFUB_044450	8.65988	8.44595	8.19843	7.91212	7.86725	7.88067	8.98325	9.04349	9.16931	7.32447	7.90673	7.4496
	AFUB_092010	6.06209	6.12182	6.12612	6.47473	6.2802	6.34238	7.03592	7.24716	7.17759	7.63219	7.68423	7.36042
	AFUB_025400	8.82726	9.09564	9.08918	9.68831	9.91941	9.82267	10.1815	10.1488	10.1134	10.7779	10.4935	10.523
	AFUB_022660	6.20168	6.23696	6.1734	6.38753	6.2802	6.37537	6.66668	6.56115	6.31733	7.24471	8.11724	7.4872
	AFUB_035750	8.04211	8.08643	8.11682	9.42479	9.2616	9.38599	9.23385	9.50681	9.18267	9.597	9.46494	9.65176
	AFUB_058270	10.6652	10.9031	10.8715	10.5097	10.7555	10.6086	9.40312	9.38692	9.26388	9.94968	9.80559	9.92346
	AFUB_050030	6.66831	6.98985	7.08834	7.32159	7.10036	7.06986	7.91629	7.87854	7.71932	8.27752	8.44371	8.44207
	AFUB_047310	5.91884	5.95351	5.92477	6.38753	6.04579	6.34238	6.3762	6.09264	5.96673	7.12874	7.77684	7.22981
	AFUB_070170	8.39848	8.41691	8.52546	7.06281	7.17957	7.31867	6.9706	7.0957	7.03817	7.12874	7.02314	7.09509
	AFUB_079150	6.47511	6.60454	6.63511	7.96247	7.5545	7.64823	7.95043	8.21102	8.00639	7.91118	7.68423	7.92736
	AFUB_071060	7.15921	7.06176	7.02134	5.72244	5.72244	5.72244	5.72244	5.72244	5.72244	5.72244	5.72244	5.72244
	AFUB_036210	5.99998	5.72244	6.07232	5.72244	5.95132	6.01643	6.41513	6.09264	6.14457	6.93946	7.81821	6.89432
	AFUB_101110	6.11433	6.04888	6.00834	6.51445	6.23213	6.40667	7.30648	7.2843	7.20346	7.42295	7.45535	7.47791
	AFUB_007190	11.3748	11.1593	11.237	9.98018	10.0632	10.2196	9.77106	9.66498	9.93986	9.81856	10.0796	9.94369
	AFUB_069520	8.46554	8.70708	8.43082	9.64172	9.2616	9.51812	9.62949	10.0208	9.63594	10.1158	10.0755	9.97878
	AFUB_092810	11.1411	11.1923	11.2126	10.0171	9.96447	9.93427	9.79148	9.67585	9.64832	9.99727	9.71902	9.94523
	AFUB_097500	6.9719	7.0083	7.23392	5.72244	5.72244	5.72244	5.72244	5.72244	5.72244	5.72244	5.72244	5.72244
	AFUB_081840	10.1721	9.95008	9.76325	10.0464	9.98553	10.0119	8.89513	9.09794	8.77362	8.42005	8.86214	9.35151
	AFUB_036570	5.99998	6.12182	6.12612	6.51445	6.53768	6.63827	7.3413	7.36374	7.38427	7.59856	7.2954	7.58498
	AFUB_018740	8.00241	8.15929	8.14457	9.16055	9.18715	9.12471	9.61937	9.69889	9.64558	9.30186	9.47418	9.19086
	AFUB_044830	7.93751	7.98536	7.72844	6.68664	6.47384	6.49244	6.70598	6.43407	6.23853	6.87632	6.84899	6.61838
	AFUB_100820	6.11433	6.28548	6.1734	6.33896	6.40348	6.30742	6.99911	7.11715	6.97679	7.63219	7.67288	7.65961
	AFUB_080125	7.03812	7.0083	7.16354	5.72244	5.72244	5.72244	5.72244	5.72244	5.72244	5.72244	5.72244	5.72244
	AFUB_043240	8.78887	8.98287	8.6023	7.98209	7.9099	8.21694	7.33442	7.18904	7.41304	7.42295	7.73952	7.44001
	AFUB_003360	10.8165	10.7914	10.8126	10.8263	10.941	10.9096	11.5157	11.5072	11.431	12.4323	12.1787	12.1553
	AFUB_086420	5.72244	5.72244	5.92477	6.33896	5.95132	6.34238	6.31266	6.27587	6.06751	6.99882	7.59648	7.29697
	AFUB_080080	7.08822	7.06176	7.04865	5.72244	5.72244	5.72244	5.72244	5.72244	5.72244	5.72244	5.72244	5.72244
	AFUB_060250	6.95812	7.02643	6.93474	7.6886	7.73015	7.71446	8.24072	8.54466	8.21577	8.35256	8.27046	8.55351
	AFUB_008440	10.6065	10.7881	10.7805	11.2638	10.8801	10.7909	11.6278	11.6109	11.6077	12.1825	12.0728	12.3043
	AFUB_002750	6.87116	7.20773	6.90412	8.19736	8.2423	8.37287	8.35763	8.39181	8.42994	8.2488	8.32024	8.29621
	AFUB_056530	10.6963	10.6918	10.8176	11.1178	11.2218	11.1247	11.9976	12.1665	11.9195	12.1069	12.1186	12.0526
	AFUB_093540	8.76269	8.56166	8.6023	8.11182	8.11187	8.23879	8.52999	8.27538	8.30764	9.62373	9.57348	9.76285
	AFUB_027010	7.44164	7.73702	7.50622	8.41868	8.1957	8.36795	8.67338	8.76707	8.72454	9.16036	8.96247	9.20129
	AFUB_059760	8.06428	8.13062	8.21938	8.7659	8.82561	8.74147	9.54908	9.8298	9.5043	9.43233	9.30833	9.35384
	AFUB_035770	9.62577	10.016	10.0469	11.2191	11.0843	11.0101	10.9072	11.347	10.7805	11.5037	11.1989	11.2733
	AFUB_096850	9.56143	9.49054	9.71028	8.88677	8.65702	8.96387	8.3325	8.21102	8.37354	8.03346	8.12935	8.1715
	AFUB_072060	5.72244	5.72244	5.72244	5.97573	5.95132	6.01643	6.18668	5.72244	5.72244	6.95161	7.44853	6.98525
	AFUB_071580	7.13606	6.97105	7.06205	5.72244	5.72244	5.72244	5.72244	5.72244	5.72244	5.72244	5.72244	5.72244
	AFUB_085060	7.06346	7.23769	7.23392	6.92938	6.43959	6.86995	5.95531	5.98457	5.72244	5.90515	6.02023	5.72244
	AFUB_084140	8.55273	8.7493	8.80684	9.09257	9.37956	9.35462	9.05113	9.17258	8.99616	10.4024	10.1973	10.107
	AFUB_100440	5.99998	6.04888	6.07232	6.80251	6.50647	6.68143	7.01768	6.9934	7.07716	7.67139	7.40676	7.73765
	AFUB_067190	6.11433	6.18312	6.00834	6.38753	6.04579	6.30742	6.41513	6.04326	5.96673	7.17855	7.76098	7.32913
	AFUB_017650	6.95812	6.73597	6.99329	6.22709	6.36518	6.30742	6.56688	6.33346	6.34126	7.79394	7.60252	7.82541
	AFUB_067710	10.251	10.1941	10.0821	9.13544	8.99906	9.00505	8.75282	8.87174	8.76087	8.80699	8.78439	8.78445
	AFUB_041210	9.77257	9.77278	10.0124	10.9505	10.8324	10.8703	11.0184	10.9656	10.8739	11.1453	11.5143	11.4898
	AFUB_029480	11.9385	12.1497	12.1413	13.3001	13.4622	13.347	13.4824	13.6225	13.4779	13.2232	13.1038	13.0973
	AFUB_020110	6.8862	6.68586	6.6959	7.49054	7.50929	7.48495	7.97959	8.0477	8.01525	8.20669	8.1572	8.33053
	AFUB_019940	9.34236	9.53102	9.57652	9.94469	10.2216	10.1707	10.8448	10.8865	10.8651	10.8867	10.7853	10.748
	AFUB_019900	8.06977	8.38123	8.36702	9.20547	8.97995	8.97667	9.4046	9.48398	9.40386	9.96572	9.5792	9.78026
	AFUB_097990	6.74119	6.75999	6.88844	8.02989	7.87589	7.76196	8.07497	8.13417	8.14954	8.27752	8.18834	8.1931
	AFUB_002090	8.38119	8.30696	8.45728	7.35416	7.46234	7.54181	6.90075	6.90608	7.01812	6.93946	7.19783	7.04162
	AFUB_071860	9.66303	10.0553	10.3566	11.5558	11.0521	11.0807	11.1973	11.2035	11.1221	11.3575	11.0979	11.5492
	AFUB_065480	7.76305	7.93598	7.95607	9.01197	8.92504	8.96708	9.1761	9.33874	9.33046	9.34984	9.24124	9.09059
	AFUB_084800	8.16483	7.91909	8.21417	9.34691	9.13984	9.41903	9.19161	8.86901	9.19402	9.40536	9.64878	9.63844
	AFUB_073220	6.80848	6.63256	6.54613	6.71708	6.79633	6.90344	6.86922	6.70299	6.65348	7.68419	8.37164	7.9076
	AFUB_044380	7.21505	7.23769	7.13905	5.97573	5.72244	6.01643	5.72244	5.90792	5.96673	5.90515	5.89457	6.00986
	AFUB_092490	7.1243	7.06176	7.12659	5.72244	5.95132	5.9305	5.72244	5.72244	5.89528	5.90515	5.72244	5.72244
	AFUB_062040	10.4341	10.6276	10.7788	11.4521	11.4785	11.3262	10.4528	10.775	10.4571	10.0009	9.75352	9.81109
	AFUB_055000	9.94796	9.9698	10.0384	10.1476	10.2893	10.2209	10.9903	10.9234	10.9261	11.4047	11.3879	11.4005
	AFUB_030090	6.16026	6.23696	6.00834	6.47473	6.56761	6.66013	7.08882	7.0957	6.96619	7.62554	7.52795	7.76016
	AFUB_040200	11.4551	11.7674	11.8645	12.5445	12.2489	12.2776	12.3477	12.537	12.3071	13.3973	13.1267	13.2037
	AFUB_086290	5.91884	5.95351	5.92477	6.08018	5.72244	6.2701	6.24092	6.09264	5.96673	6.91469	7.60854	7.19467
	AFUB_033710	5.72244	5.72244	5.72244	5.72244	5.72244	5.72244	6.21457	6.04326	5.72244	6.65608	7.39251	7.01382
	AFUB_007770	13.9405	13.7613	13.6825	12.4513	12.72	12.599	13.0947	12.9343	13.0751	13.8758	14.0187	13.9643
	AFUB_081530	12.3315	12.8062	12.8981	13.9269	13.8321	13.7648	12.7447	12.8478	12.551	13.8512	13.4008	13.7814
	AFUB_019560	9.6839	9.84293	9.88131	10.2067	10.3272	10.3544	10.7958	10.7714	10.7135	11.3847	11.3312	11.2183
	AFUB_053750	8.76599	8.97502	9.02662	8.7659	8.88857	8.95742	9.58466	9.58808	9.4471	10.3851	10.2111	10.1098
	AFUB_086300	5.99998	6.18312	6.29149	6.22709	6.2802	6.01643	6.33462	6.3858	6.23853	7.20739	7.79769	7.36042
	AFUB_089430	6.94415	6.78337	6.90412	7.71278	7.89301	7.85199	7.97547	8.24143	8.01082	8.30565	8.45958	8.28123
	AFUB_097950	6.27499	6.32996	6.49736	7.83821	7.60877	7.60499	7.30648	7.62357	7.33218	7.72183	7.72319	7.7452
	AFUB_041460	14.1926	14.1795	14.1649	13.9263	14.3643	14.2898	15.0678	15.1213	15.0185	15.5114	15.5064	15.298
	AFUB_022090	11.9446	11.984	11.4892	11.3708	10.9701	11.1522	11.4086	11.9671	11.3042	12.595	12.5129	12.6698
	AFUB_067440	11.131	11.1034	11.1551	12.094	12.0001	11.8745	12.404	12.596	12.4024	12.6003	12.4205	12.5037
	AFUB_082600	10.9746	11.0313	11.1306	11.2894	11.0958	10.922	11.6145	11.6181	11.5041	12.5724	12.1964	12.4685
	AFUB_062360	8.96825	9.17981	9.21168	8.29333	8.39094	8.40683	7.58826	7.98678	7.42717	8.08595	7.78731	8.23009
	AFUB_081690	7.77681	7.90199	7.98734	8.4327	8.55664	8.34809	8.75048	9.00681	8.72979	9.51367	9.33903	9.33505
	AFUB_033000	6.9719	7.09594	6.9497	5.72244	5.72244	5.72244	5.72244	5.72244	5.72244	5.72244	5.72244	5.72244
	AFUB_021670	12.8776	12.6886	12.7295	11.183	11.5281	11.5289	11.4564	11.5377	11.4282	11.7777	11.7739	11.5441
	AFUB_032310	7.50278	7.48922	7.68235	7.91212	8.11187	7.77741	8.27421	8.20662	8.07988	9.121	8.87391	9.1321
	AFUB_079620	7.90691	7.89336	7.75826	6.68664	6.90175	7.09744	6.53583	6.59904	6.55799	6.37604	6.48383	6.55039
	AFUB_072570	7.77681	7.85823	7.60159	8.96035	8.39094	8.63592	8.79205	8.98686	8.80126	9.25825	9.14592	9.19086
	AFUB_059260	8.38986	8.50777	8.61014	9.57817	9.45585	9.43756	9.96819	10.0932	9.9105	9.63459	9.68234	9.55986
	AFUB_052690	13.3034	13.0472	13.0073	11.8228	11.8426	11.6884	12.3838	12.2198	12.369	12.957	13.0925	13.0757
	AFUB_064810	12.3024	11.8886	11.9042	10.4621	10.7721	10.7828	11.41	11.2566	11.6631	10.7911	11.0299	10.7699
	AFUB_096510	8.90699	8.8982	8.66762	7.70075	7.73976	7.69003	7.57138	7.53805	7.53458	7.4071	7.46888	7.47791
	AFUB_040220	7.65482	7.85823	7.80884	8.81974	8.73701	8.76389	8.93475	9.18355	8.90901	9.24815	8.89715	9.33269
	AFUB_099760	7.01214	7.02643	7.10124	8.30869	8.28101	8.30747	8.26758	8.27957	8.05868	8.4668	8.33759	8.44207
	AFUB_070460	7.24726	7.62462	7.84379	8.26996	8.06045	8.03438	8.74107	8.62498	8.71663	9.02231	8.69411	9.09619
	AFUB_023720	10.5089	10.4399	10.3726	9.42823	9.75736	9.73754	8.83684	9.21811	8.89279	9.49845	9.30315	9.23212
	AFUB_039520	6.95812	6.91246	7.04865	7.58691	7.41349	7.69003	8.16757	7.97634	8.12129	8.4237	8.51826	8.29124
	AFUB_030770	7.23663	7.12907	7.28938	8.62756	8.73701	8.74147	8.24072	8.33684	8.12536	7.92181	7.63232	8.04608
	AFUB_044280	6.87116	7.06176	7.04865	5.72244	5.72244	5.72244	5.72244	5.72244	5.72244	5.72244	5.72244	5.72244
	AFUB_077980	5.91884	5.72244	6.07232	6.28595	6.11806	6.18608	7.20297	7.44612	7.03817	6.72038	7.1277	6.89432
	AFUB_098860	6.54514	6.57549	6.77074	7.02023	6.81838	6.95161	7.46492	7.67088	7.42717	8.13645	7.92561	8.05204
	AFUB_044620	8.13389	8.12336	8.09419	7.51886	7.46234	7.61376	6.66668	6.93182	7.00794	6.73573	6.80006	6.77608
	AFUB_101740	5.99998	6.18312	6.12612	6.51445	6.50647	6.30742	6.80281	6.56115	6.59113	7.48435	7.70664	7.50557
	AFUB_097880	6.77546	7.07899	7.08834	5.72244	5.72244	5.72244	5.72244	5.72244	5.72244	5.72244	5.72244	5.72244
	AFUB_070930	6.82455	6.78337	6.61379	8.3314	7.75876	8.00245	7.94621	8.01759	8.07988	7.94803	7.79769	7.66764
	AFUB_062200	7.34849	7.52449	7.66661	8.52706	8.11906	8.58631	8.49663	8.57195	8.46207	8.84794	9.06844	9.04493
	AFUB_042020	6.72354	7.12907	7.19928	7.60008	7.52075	7.51371	7.55427	7.5232	7.26963	8.44182	8.64531	8.33536
	AFUB_072070	5.72244	5.72244	5.72244	5.97573	5.95132	6.01643	6.21457	6.13606	5.89528	6.72038	7.54069	6.98525
	AFUB_013890	8.56039	8.90235	9.14908	8.78227	8.75518	8.95742	9.51123	9.34461	9.55783	10.2182	10.1222	10.0565
	AFUB_001250	10.0848	9.80169	9.72815	8.42571	8.53566	8.54791	8.62036	8.58205	8.70868	8.86132	9.27871	9.09339
	AFUB_094420	6.45013	6.18312	6.65587	6.74648	6.40348	6.85275	6.71868	6.50045	6.29233	7.34147	8.08438	7.58498
	AFUB_037530	10.5947	10.4858	10.4701	9.49537	9.65819	9.6067	9.1285	9.0579	9.20528	9.23594	9.35748	9.18036
	AFUB_072940	6.94415	7.07899	6.91955	5.72244	5.72244	5.72244	5.72244	5.72244	5.72244	5.72244	5.72244	5.72244
	AFUB_094540	7.87559	7.88466	7.85067	9.12697	8.9761	8.80766	8.86953	8.93569	8.80623	9.20494	9.32717	9.43104
	AFUB_031920	10.0743	10.1516	10.1761	10.5338	10.6493	10.7296	11.1664	11.182	11.1412	11.677	11.4831	11.5512
	AFUB_034030	7.13606	7.11263	6.85629	8.32387	8.1957	7.98946	8.34826	8.2154	8.21577	8.44542	8.27407	8.33536
	AFUB_049970	6.3689	6.28548	6.47167	7.08347	6.77372	7.18877	7.56571	7.59572	7.47534	7.54278	7.87789	7.81119
	AFUB_086250	5.72244	6.04888	5.92477	6.16003	6.11806	6.18608	6.75572	6.66978	6.65348	7.4308	7.27971	7.18271
	AFUB_028470	7.60879	7.65628	7.6979	8.17226	8.43711	8.30747	9.19845	9.07924	9.11059	8.76481	8.637	8.61788
	AFUB_044600	10.9099	11.0954	11.1015	11.6715	11.924	11.9789	12.1706	12.1974	12.0992	12.5587	12.512	12.3552
	AFUB_096670	6.9719	7.04424	6.90412	5.72244	5.72244	5.72244	5.72244	5.72244	5.72244	5.72244	5.72244	5.72244
	AFUB_054230	6.80848	6.65964	6.75262	8.00141	7.92658	8.08392	8.06341	8.03273	8.20431	7.46169	7.52152	7.50557
	AFUB_086400	5.72244	5.95351	6.00834	6.51445	6.04579	6.59268	6.31266	6.43407	6.14457	6.99882	7.6382	7.18271
	AFUB_062530	5.72244	5.72244	6.00834	6.58794	6.2802	6.59268	6.33462	6.24457	6.06751	6.91469	7.62642	7.08198
	AFUB_042230	8.79857	8.78127	8.70466	10.2711	9.96061	10.0226	10.0334	10.0509	10.0894	9.62994	9.7573	9.68359
	AFUB_054760	6.56707	6.5138	6.47167	6.6222	6.59642	6.83524	7.10588	6.98138	6.80433	7.67139	8.21123	7.70701
	AFUB_086040	5.91884	5.72244	5.72244	5.97573	5.95132	5.9305	6.15692	6.21117	5.89528	6.73573	7.44167	7.13351
	AFUB_046830	13.8451	13.9275	13.9415	12.8994	13.0816	12.9718	12.7504	12.7099	12.7079	12.6111	12.4442	12.4203
	AFUB_009380	10.7872	10.9895	10.9826	11.5853	11.3191	11.3658	11.7899	11.8206	11.7966	12.3717	12.3119	12.4569
	AFUB_006220	9.90572	9.97761	9.92377	10.0464	10.174	10.315	10.8726	10.8677	10.9501	11.357	11.2232	11.2119
	AFUB_019630	10.7944	10.7211	10.8068	10.7626	10.8832	10.9431	11.4497	11.3378	11.4366	12.1116	12.088	12.1592
	AFUB_035990	8.58313	8.73069	8.64872	9.3286	9.50188	9.41435	10.056	10.123	9.98929	10.0092	9.77233	9.61337
	AFUB_028640	9.7331	9.55738	9.55863	8.52706	8.40844	8.39721	8.31335	8.31259	8.34272	8.27752	8.47214	8.4376
	AFUB_064120	12.5571	12.6635	12.5415	12.1212	12.4794	12.3936	11.6066	11.6309	11.431	11.6128	11.2104	11.1835
	AFUB_055700	8.69846	8.84743	8.95506	9.30631	9.39687	9.43526	9.74687	9.69889	9.68083	10.3185	10.2871	10.317
	AFUB_051750	8.87075	9.02147	8.87968	9.6652	9.2521	9.21635	9.5167	9.48575	9.55198	10.4417	10.3121	10.3753
	AFUB_019830	10.532	10.6497	10.6199	10.749	10.9595	10.8989	11.5147	11.4828	11.4401	12.1005	11.8883	11.9187
	AFUB_077330	11.7665	11.5722	11.4761	10.2519	10.6301	10.5943	10.3181	10.1488	10.5031	10.2855	10.5078	10.5022
	AFUB_036090	12.1377	12.557	13.0171	12.9948	13.1988	13.0707	13.7626	13.554	13.5988	13.9762	13.8411	13.7407
	AFUB_079060	7.85643	7.87591	7.79459	9.16882	8.97224	8.99879	9.1177	9.23086	9.20154	8.97148	8.8431	8.99173
	AFUB_088200	8.736	8.89404	8.82709	9.16882	8.96059	9.04809	9.64704	9.60932	9.63594	10.2407	10.1768	10.1651
	AFUB_096680	6.75849	6.97105	7.11399	5.72244	5.72244	5.72244	5.72244	5.72244	5.72244	5.72244	5.72244	5.72244
	AFUB_066810	6.68712	6.78337	6.75262	7.46155	7.23907	7.48495	7.70553	7.65082	7.64514	8.27346	8.1091	8.2559
	AFUB_038300	9.15014	9.12779	8.98831	8.38299	8.20918	8.35805	7.86785	7.96054	7.87567	7.67781	7.76098	7.67561
	AFUB_096400	10.8204	10.9749	11.03	12.1185	11.6634	11.7874	12.0267	12.1546	12.0165	12.3022	12.2311	12.4382
	AFUB_091830	6.84034	7.14526	7.2785	7.44679	7.26768	7.49461	7.78925	7.74807	7.66265	8.52904	8.43731	8.51594
	AFUB_016240	10.5001	10.8531	10.945	11.0394	11.3628	11.2467	11.5746	11.4681	11.4119	12.3894	12.1412	12.0234
	AFUB_059620	7.64726	7.79438	7.69015	7.65142	7.36255	7.27313	8.65593	8.85804	8.60666	8.55914	8.29913	8.47297
	AFUB_080400	7.74213	7.74676	7.74344	9.27985	9.20367	9.14465	8.74107	8.65075	8.65998	8.39792	8.49077	8.24563
	AFUB_011720	11.8856	11.9893	11.777	11.221	11.1373	11.129	10.4414	10.5544	10.234	10.9524	10.9526	11.0199
	AFUB_060680	6.52255	6.23696	6.38813	6.65505	6.77372	6.63827	7.62135	7.69062	7.4954	7.34147	7.55957	7.64341
	AFUB_097000	7.33876	7.40268	6.99329	8.12063	7.89301	8.16644	8.22709	8.54466	8.32529	8.50172	8.73093	8.60604
	AFUB_083460	6.33928	6.23696	6.25517	6.51445	6.47384	6.4365	6.98019	6.87965	6.82921	7.728	7.66717	7.58498
	AFUB_066680	6.3689	6.5138	6.25517	6.82929	6.77372	6.95161	6.93129	6.52125	6.99766	7.79394	7.88757	7.70701
	AFUB_073820	7.28883	7.09594	7.33189	7.41671	6.83993	7.35168	7.22596	6.89296	6.79163	7.65194	8.68609	8.17693
	AFUB_076700	13.6369	13.6457	13.6125	12.6043	13.122	13.054	12.3596	12.2982	12.2052	12.5624	12.5284	12.3532
	AFUB_096050	14.1906	14.303	14.3329	13.6161	13.5359	13.5065	12.9047	12.8675	12.7839	13.2679	13.048	13.2689
	AFUB_067330	8.63838	8.69753	8.56643	9.27985	9.23293	9.3716	9.7092	9.68049	9.75901	10.0595	10.0846	10.0204
	AFUB_074680	10.4166	10.2371	10.1877	9.32491	9.19378	9.25874	9.12131	9.02649	9.21088	8.86132	8.98864	8.89513
	AFUB_004280	7.76305	7.42805	7.6745	7.96247	7.90148	8.09602	8.60483	8.68543	8.78121	8.89033	8.95142	8.92387
	AFUB_094630	6.52255	6.78337	6.44498	6.80251	6.90175	6.76166	7.33442	7.26588	7.54736	7.42295	7.77158	8.31593
	AFUB_041740	6.20168	6.65964	6.21604	6.47473	6.59642	6.68143	6.90075	6.70299	6.50535	7.36651	8.0592	7.49642
	AFUB_101730	5.91884	5.72244	6.07232	6.43258	6.23213	6.22991	6.69308	6.61732	6.65348	7.09773	7.48889	7.33965
	AFUB_060810	7.81723	8.1804	8.07118	9.44532	9.06215	9.26135	8.96123	9.15484	8.93641	9.19655	9.10274	9.48099
	AFUB_004530	11.7838	11.4785	11.5037	9.85829	10.7376	10.6308	10.5181	10.3882	10.4925	10.4713	10.6267	10.5415
	AFUB_071340	8.31434	8.33217	8.38094	9.50517	9.11208	9.21096	9.56236	9.55309	9.58959	9.51031	9.74465	9.70382
	AFUB_007060	6.98549	7.25238	7.13905	7.46155	7.26768	7.55104	8.2841	8.25851	8.30051	8.25707	8.22628	8.44653
	AFUB_082340	7.46822	7.64581	7.62637	7.8273	7.99126	8.0089	8.3325	8.57869	8.41359	9.07366	8.90175	8.9207
	AFUB_098000	6.45013	6.60454	6.77074	7.83821	8.06791	7.85922	7.74067	7.74181	7.80506	7.77035	7.73952	7.58498
	AFUB_025350	7.27858	7.17694	7.22249	7.37011	7.47425	7.61376	8.10155	7.90644	7.99747	8.79027	8.39829	8.5411
	AFUB_082930	7.98502	8.03296	7.97492	7.92235	7.70088	7.85199	8.92236	9.00433	8.72979	9.01755	8.92906	9.05648
	AFUB_056420	10.3638	10.2371	10.2728	8.99808	9.29587	9.10739	9.08665	8.96151	9.07415	9.1054	9.18595	9.00671
	AFUB_031100	7.01214	6.68586	6.96444	7.50478	7.40096	7.52315	8.16757	8.40331	8.00639	8.12741	7.89239	8.06977
	AFUB_092170	5.99998	6.04888	6.25517	5.72244	6.04579	6.22991	6.50342	6.47903	6.48692	7.35822	7.1277	7.40088
	AFUB_096410	6.84034	6.68586	6.85629	7.78271	7.28172	7.26146	7.97133	8.2154	8.00193	8.17641	7.83841	7.83947
	AFUB_024090	10.0991	10.3955	10.5584	10.3545	10.5243	10.6517	10.9098	10.8838	10.8258	11.8444	11.6343	11.5303
	AFUB_075570	9.02422	9.16268	9.204	9.98484	9.83752	9.87956	10.3467	10.5818	10.211	10.4644	10.3952	10.3719
	AFUB_096340	7.79043	7.67695	7.98115	8.19736	8.29367	8.31774	9.0718	9.10489	9.3028	8.83984	8.85265	8.8592
	AFUB_061260	8.84295	8.86456	9.02662	8.88677	9.32934	9.13329	9.62064	9.62705	9.58387	10.4851	10.155	10.0407
	AFUB_047260	5.72244	5.72244	5.92477	5.97573	5.95132	5.72244	6.33462	6.33346	6.31733	7.01028	7.28758	6.98525
	AFUB_052010	13.2434	13.1734	13.0484	12.619	12.159	12.2182	11.8472	11.8084	11.9022	12.0147	11.8334	12.0306
	AFUB_094890	6.68712	6.65964	6.73412	7.62602	7.41349	7.43544	7.79401	7.99713	7.85089	8.18947	7.92091	7.97235
	AFUB_092785	11.279	11.3432	11.3981	10.0817	10.1707	10.2196	10.2079	10.0955	10.0681	10.1432	10.0511	10.1822
	AFUB_074430	7.48562	7.47723	7.6099	8.08507	7.95932	8.08999	8.57058	8.55838	8.56602	8.77335	9.05408	8.84256
	AFUB_029500	7.87559	7.9691	8.07118	8.62756	8.67148	8.54358	9.00102	9.06742	8.94317	9.47617	9.37897	9.26479
	AFUB_071250	8.13389	8.47439	8.36235	9.60879	9.57712	9.79784	9.2255	9.24768	9.36597	9.30964	9.53282	9.51889
	AFUB_094820	9.09642	9.12071	9.42454	10.1601	10.2456	10.4022	10.2665	10.2796	10.3519	10.5608	10.67	10.3912
	AFUB_075450	6.87116	7.0083	6.90412	5.72244	5.72244	5.72244	5.72244	5.72244	5.72244	5.72244	5.72244	5.72244
	AFUB_025020	9.98201	10.2158	10.1245	11.1911	11.0412	10.8737	11.1068	10.9987	10.9368	11.4609	11.3939	11.6945
	AFUB_099690	11.4894	11.7753	11.5525	12.2043	12.2568	12.4939	12.293	12.3741	12.1816	12.9163	12.984	13.217
	AFUB_002020	6.9156	6.97105	6.88844	7.33799	7.32284	7.30745	8.0321	7.92835	7.82051	8.22791	8.38836	8.13285
	AFUB_099570	6.52255	6.60454	6.38813	7.75982	7.64023	7.44551	7.73571	7.92291	7.6154	7.49922	7.50205	7.82541
	AFUB_063290	6.87116	6.75999	6.97896	7.71278	7.73976	7.80024	8.20638	8.2154	8.31119	7.89506	8.00296	8.03407
	AFUB_036640	9.97639	10.1465	9.95746	10.3455	10.4561	10.4866	11.0365	11.2765	10.9846	11.4435	11.0955	11.3245
	AFUB_007700	8.3189	8.51871	8.46599	9.70256	9.4858	9.4604	9.56236	9.89767	9.56511	9.60017	9.54309	9.61532
	AFUB_025210	8.72587	9.06644	9.11672	9.79323	9.47499	9.627	9.71753	9.96248	9.59244	10.5503	10.3215	10.2285
	AFUB_083530	7.49423	7.50109	7.52412	8.66345	8.20918	8.17214	8.76679	8.9147	8.68724	8.49134	8.74641	8.74194
	AFUB_092590	8.10221	8.15218	8.17714	7.92235	8.21587	8.07171	8.66592	8.50269	8.56896	9.47098	9.32376	9.27222
	AFUB_086000	5.91884	6.04888	5.72244	5.72244	5.72244	5.72244	6.15692	5.90792	5.72244	6.67262	7.33371	6.86202
	AFUB_008310	8.95966	9.04038	9.0752	9.61483	9.84383	9.55252	10.264	10.4032	10.2655	10.4042	9.92803	10.1571
	AFUB_001950	7.41445	7.51285	7.53297	6.38753	6.2802	6.2701	6.35577	6.33346	6.38639	6.2968	6.23642	6.17578
	AFUB_084560	9.87584	9.81703	9.93458	9.2988	9.21349	9.34728	8.69549	8.40712	8.85497	8.53241	8.7993	8.69809
	AFUB_016930	7.55284	7.98536	8.03589	8.62756	8.23574	8.04694	9.03781	9.00185	9.02618	9.0828	8.80424	9.04202
	AFUB_000390	8.93649	9.16956	9.01201	8.60311	8.57217	8.46776	9.47235	9.64456	9.50126	10.2558	9.47724	9.70382
	AFUB_006820	8.21489	8.24182	8.31956	8.66934	8.72322	8.7187	9.40902	9.54124	9.34917	9.65149	9.40499	9.33269
	AFUB_000660	11.0217	10.8825	10.7069	10.8885	10.8709	10.8711	9.71278	9.83119	9.89674	9.69216	10.1397	9.98779
	AFUB_086320	5.72244	5.72244	5.72244	5.97573	5.72244	6.18608	6.09004	6.21117	5.89528	6.68884	7.32615	6.97066
	AFUB_023040	7.73508	7.83125	7.72087	8.02046	7.77749	7.81524	8.41254	8.69474	8.42016	9.0365	9.00582	8.99173
	AFUB_039860	7.01214	7.04424	7.12659	7.94256	7.75876	7.83742	8.20638	8.1754	7.99299	8.34098	8.38503	8.54525
	AFUB_087500	8.20502	8.04073	8.04184	7.46155	7.33623	7.3943	6.95114	7.0957	6.91144	6.6392	6.86084	6.79392
	AFUB_091810	6.16026	6.23696	6.38813	6.65505	6.40348	6.66013	6.90075	7.07381	6.85344	7.37474	7.62642	7.78957
	AFUB_031320	7.46822	7.54745	7.47887	7.54653	7.5321	7.59616	7.81287	7.8326	7.73035	8.4346	9.16512	8.52017
	AFUB_019840	7.22589	7.25238	7.48806	7.89143	7.79595	7.67347	8.46246	8.69165	8.31119	8.63635	8.16896	8.58607
	AFUB_072090	5.91884	5.72244	5.72244	6.28595	5.95132	6.13749	6.18668	6.09264	5.96673	6.82263	7.50857	6.84546
	AFUB_075790	8.44077	8.60844	9.11672	9.69972	9.80125	9.95687	8.53547	8.54466	8.64057	8.91876	9.09675	9.2623
	AFUB_005490	10.274	10.4511	10.4434	10.5016	10.8647	10.7583	11.4078	11.5566	11.3616	11.7201	11.5224	11.5267
	AFUB_029440	8.58688	8.76309	8.55427	8.08507	8.18891	8.10204	7.43994	7.43813	7.36223	7.46929	7.36348	7.5415
	AFUB_038170	11.5997	11.6656	11.7203	12.3083	12.4461	12.2222	12.8084	12.8576	12.6949	13.1284	12.7741	12.9373
	AFUB_086810	10.5679	10.6313	10.6132	11.6887	11.7871	11.7446	11.7174	11.7828	11.7777	11.8458	11.8304	11.7781
	AFUB_030230	8.19509	8.0939	8.16096	7.53277	7.5321	7.78506	6.94127	6.7658	7.03817	6.72038	7.27971	7.26388
	AFUB_077710	5.72244	5.72244	5.72244	5.72244	5.72244	5.9305	6.09004	5.72244	5.89528	6.54893	7.34869	6.73929
	AFUB_047500	11.0045	11.1386	11.3045	10.8469	11.0701	11.1169	11.7781	11.8165	11.7074	12.3116	12.2168	12.2383
	AFUB_099220	8.61654	8.4574	8.49605	9.69403	9.85636	9.77256	9.65077	9.53099	9.66602	9.11878	8.9994	8.85257
	AFUB_082370	6.9156	6.85012	6.65587	6.68664	6.67703	6.68143	7.4894	7.60972	7.40591	8.0089	7.81311	7.87398
	AFUB_040230	6.45013	6.40988	6.1734	6.47473	6.36518	6.4365	6.98019	6.87965	7.10549	7.53563	7.67857	7.5415
	AFUB_071090	6.79212	7.06176	6.7885	5.72244	5.72244	5.72244	5.72244	5.72244	5.72244	5.72244	5.72244	5.72244
	AFUB_025110	8.19009	8.07137	8.12241	7.96247	8.05293	8.00245	8.85219	8.84421	8.80126	9.25624	9.19905	9.2372
	AFUB_096570	7.81058	7.91057	7.78741	7.91212	7.85854	7.83742	8.77142	8.74934	8.63498	8.89294	8.93356	9.06794
	AFUB_086200	5.91884	5.72244	6.21604	5.97573	5.72244	6.08219	6.35577	6.30541	6.17812	6.5863	7.53434	6.98525
	AFUB_067250	6.77546	7.07899	7.31083	7.44679	7.32284	7.5042	7.79401	7.54541	7.70818	8.32147	8.52128	8.31593
	AFUB_007820	8.65632	8.99456	9.00612	10.3795	9.70054	9.64702	9.7971	10.1354	9.95653	10.0744	9.64878	10.0565
	AFUB_018330	8.06428	8.29418	8.26034	8.54002	8.60271	8.20588	9.24214	9.41692	8.99182	9.53206	9.21571	9.22192
	AFUB_045640	6.16026	5.95351	6.07232	6.6222	6.36518	6.30742	7.14739	7.0627	7.11477	7.20739	7.34869	7.28605
	AFUB_095130	6.23969	6.28548	6.32553	7.18118	7.25347	7.30745	7.57138	7.67088	7.54099	7.4071	7.34869	7.35008
	AFUB_072490	7.06346	7.04424	7.1875	7.97232	8.00695	7.85199	8.2709	8.21978	8.34618	8.49827	8.04215	8.40589
	AFUB_100010	10.2393	10.2354	9.97701	9.31378	9.49387	9.47841	9.22717	9.29697	9.37926	8.72133	8.8645	8.7055
	AFUB_044840	7.66233	7.50109	7.55915	6.28595	6.17879	6.34238	6.62543	6.43407	6.46798	6.96362	6.57132	6.86202
	AFUB_093810	9.55578	9.43188	9.47419	8.75488	9.17714	9.30749	9.77676	9.74239	9.79285	8.32147	8.64806	8.49032
	AFUB_044800	8.4737	8.48561	8.29027	7.38585	7.46234	7.47521	7.12267	7.17906	7.17759	7.46169	7.13671	7.27502
	AFUB_046320	7.61658	7.53603	7.43187	7.94256	7.85854	7.82267	8.66841	8.49913	8.66547	8.66423	8.80177	8.67187
	AFUB_091840	5.99998	5.95351	5.92477	6.47473	6.50647	6.2701	6.98019	7.07381	6.88866	7.333	7.10944	7.24128
	AFUB_048180	12.7761	13.1841	13.4563	13.8054	13.8021	14.0521	14.1461	14.0803	14.1869	14.3773	14.448	14.4306
	AFUB_012740	8.24405	8.35077	8.28533	8.55925	8.76866	8.73392	9.12131	9.34265	9.0091	9.64996	9.6447	9.50217
	AFUB_049990	8.27731	8.24848	8.10555	7.27095	7.28172	7.52315	7.44624	7.36374	7.52166	8.17203	8.6563	8.60207
	AFUB_094510	6.95812	7.0083	6.90412	8.01097	7.60877	7.55104	7.94621	8.23713	8.11311	8.19379	8.19218	8.16057
	AFUB_055560	9.73975	10.0084	10.1709	10.457	10.6043	10.5715	10.8136	10.812	10.7226	11.4307	11.191	11.3642
	AFUB_015790	6.56707	6.87136	6.80592	7.25356	7.16418	7.20121	7.79875	7.72286	7.7413	8.09062	7.7503	8.15507
	AFUB_037570	8.49789	8.78127	8.68255	10.1118	9.68656	9.59231	9.57421	9.59792	9.54169	9.87324	9.65691	9.95752
	AFUB_032640	7.74213	8.04846	8.14457	8.68688	8.50898	8.50842	9.08296	9.07924	8.83081	9.40172	9.14205	9.20129
	AFUB_040660	9.87735	9.8851	9.95595	10.6336	10.5006	10.6945	11.0995	11.2353	11.0808	11.0573	11.1356	11.0546
	AFUB_046300	6.68712	6.48088	6.21604	7.94256	7.70088	7.76196	7.10588	7.05146	7.39153	7.06578	7.37809	7.20651
	AFUB_006160	6.66831	6.71128	6.56935	6.38753	6.59642	6.85275	7.35494	7.21848	7.26157	7.54989	8.08438	7.61036
	AFUB_082170	7.78364	7.90199	7.84379	9.21348	8.58752	8.672	8.87383	9.09329	8.91821	8.91106	8.637	9.19869
	AFUB_071210	6.58839	6.60454	6.75262	7.65142	7.61934	7.52315	7.8945	7.91744	8.03279	7.87326	7.55957	7.44001
	AFUB_001230	10.3367	10.3038	10.3112	10.7101	10.8492	10.4998	11.4242	11.4885	11.2131	11.6245	11.3712	11.4754
	AFUB_073710	9.95512	9.76828	9.8845	8.63361	9.06215	8.94119	9.06244	9.01176	9.24401	8.78747	8.50611	8.4376
	AFUB_031000	6.06209	6.12182	6.12612	5.97573	6.11806	6.13749	7.0627	7.04011	7.02819	7.07654	7.1186	7.13351
	AFUB_081470	5.91884	5.72244	5.72244	6.38753	6.11806	6.54425	6.18668	5.90792	5.89528	6.72038	7.44167	6.77608
	AFUB_087460	6.27499	6.12182	6.1734	6.58794	6.53768	6.4365	7.1952	7.17906	7.20346	7.1185	7.71769	7.20651
	AFUB_090600	7.17061	7.44053	7.40275	8.41162	8.68578	8.51286	8.30367	8.25851	8.12942	8.63321	8.5	8.34976
	AFUB_071070	6.82455	6.8284	6.93474	5.72244	5.72244	5.72244	5.72244	5.72244	5.72244	5.72244	5.72244	5.72244
	AFUB_040900	7.62432	7.77554	7.72087	8.66345	8.49817	8.60305	8.88665	8.90674	8.87873	8.96407	9.01645	8.74912
	AFUB_036220	7.83698	7.99341	7.94972	8.55925	8.40263	8.43997	8.76447	8.90141	8.81365	9.21742	9.31177	9.26727
	AFUB_047440	7.95553	8.04846	7.92403	8.22199	8.20918	8.12581	7.91196	7.82674	7.82051	9.08962	8.96467	9.24729
	AFUB_071530	6.85588	6.8284	6.90412	5.72244	5.72244	5.72244	5.72244	5.72244	5.72244	5.72244	5.72244	5.72244
	AFUB_034190	5.91884	5.95351	5.92477	6.22709	6.17879	6.13749	7.1555	7.07381	7.25345	6.73573	6.95068	6.75787
	AFUB_038360	8.84295	8.95521	8.78631	9.06621	8.61274	8.80406	7.84523	7.90644	7.97034	7.82283	7.8583	7.88077
	AFUB_015590	6.92998	7.06176	7.04865	7.44679	7.40096	7.52315	7.62135	7.60972	7.5086	7.93236	8.79187	8.1216
	AFUB_033890	8.08609	8.15218	8.37168	8.77684	8.8679	8.92145	7.78448	7.79705	7.56629	7.70315	7.54702	7.67561
	AFUB_038370	8.82726	9.12779	9.25934	10.248	9.90139	10.0869	9.43382	9.56819	9.41035	10.4266	10.1805	10.1664
	AFUB_016410	6.66831	6.80616	6.88844	7.30496	7.54335	7.34078	7.67462	7.83843	7.57254	8.1499	8.11724	8.09306
	AFUB_045500	5.91884	5.95351	6.00834	6.22709	6.23213	6.22991	6.8476	6.73496	6.91144	7.19786	7.21469	7.21822
	AFUB_030960	9.7331	9.9321	9.672	10.2087	9.09799	9.63103	9.51397	9.34461	9.05972	10.0258	10.7504	10.4325
	AFUB_064770	8.94812	8.90649	8.94278	9.32121	9.47499	9.36919	9.74338	9.71404	9.67949	10.2982	10.2554	10.2917
	AFUB_076150	10.4473	10.7373	10.618	11.0202	11.1736	11.1262	11.3358	11.1874	11.0655	12.1118	11.8476	11.8762
	AFUB_072080	5.91884	5.95351	5.72244	6.28595	6.04579	6.34238	6.31266	6.3602	6.2093	6.6392	7.55331	7.06869
	AFUB_051390	9.75954	9.66308	9.46781	8.82501	8.73243	8.74898	8.59962	8.65712	8.77615	8.2363	8.40487	8.28123
	AFUB_100330	5.91884	5.95351	5.92477	6.47473	6.2802	6.59268	7.02684	7.01702	6.98728	7.30722	6.95068	7.17061
	AFUB_096160	7.86284	8.22166	8.00576	8.11182	8.28101	8.30231	8.67585	8.55154	8.49035	9.51199	9.12449	9.20129
	AFUB_076690	13.2566	13.2409	13.2618	12.2716	12.644	12.5713	12.0374	11.9387	11.907	12.2819	12.3534	12.0924
	AFUB_004640	6.30806	6.60454	6.41718	7.58691	7.20971	7.69822	7.35494	7.53805	7.22873	7.61212	7.38532	7.82541
	AFUB_096090	11.0573	10.9885	10.9343	11.5558	11.443	11.3075	12.0133	12.0574	11.9992	12.2812	12.2125	12.178
	AFUB_096310	7.25779	7.46512	7.39289	8.73819	8.40844	8.23336	8.35139	8.41471	8.43966	8.5086	8.59759	8.48167
	AFUB_046520	9.8484	10.0953	10.2069	10.6931	10.8218	10.8325	10.8721	10.7815	10.6691	11.6148	11.2688	11.2794
	AFUB_047280	5.72244	5.72244	5.92477	6.08018	6.11806	5.9305	6.21457	5.72244	5.96673	6.79458	7.23951	6.92556
	AFUB_080180	6.72354	6.8284	6.97896	5.72244	5.72244	5.72244	5.72244	5.72244	5.72244	5.72244	5.72244	5.72244
	AFUB_101070	5.91884	5.72244	5.72244	5.72244	5.95132	6.01643	6.15692	5.98457	6.06751	6.75081	7.2638	6.91006
	AFUB_000790	5.72244	5.72244	5.72244	6.47473	5.95132	6.2701	6.15692	6.09264	5.96673	6.86318	7.16332	6.99963
	AFUB_088360	6.94415	7.22281	6.91955	7.25356	7.13274	7.26146	7.78925	7.61667	7.68562	8.19811	8.23002	8.37343
	AFUB_027330	6.30806	6.23696	6.35765	6.22709	6.04579	6.01643	6.66668	6.70299	6.65348	7.34987	7.43477	7.31851
	AFUB_018300	8.1546	8.00937	8.27539	8.8459	8.86372	8.97348	9.30526	9.39636	9.47211	9.16681	9.36578	9.18825
	AFUB_020580	8.62386	8.54571	8.77244	9.22542	9.04756	9.21096	9.84888	9.95613	9.95431	9.61278	9.73061	9.49374
	AFUB_057570	7.63202	7.90199	7.69015	7.60008	7.65054	7.76196	6.74354	6.71913	6.69731	6.83634	6.73495	6.73929
	AFUB_088580	6.64906	6.65964	6.63511	6.97583	6.83993	6.85275	7.59939	7.69062	7.54099	7.82283	7.84839	7.76758
	AFUB_071590	6.74119	6.91246	6.91955	5.97573	5.72244	5.72244	5.72244	5.72244	5.72244	5.72244	5.72244	5.72244
	AFUB_025220	8.16483	8.10871	8.08273	7.04174	7.16418	7.01244	7.00844	7.0957	6.90012	6.92715	6.97192	6.97066
	AFUB_086190	5.72244	5.72244	5.92477	5.72244	5.72244	6.01643	6.15692	6.04326	5.89528	6.6392	7.2954	6.77608
	AFUB_081229	9.06212	9.25281	9.36166	10.7707	10.4116	10.325	9.92062	9.95231	9.83435	10.2477	10.0053	10.1952
	AFUB_102000	6.75849	7.11263	6.67612	5.72244	5.72244	5.72244	5.72244	5.90792	5.72244	5.90515	5.72244	5.72244
	AFUB_077890	10.6056	10.5235	10.6227	11.4042	11.5275	11.3628	11.7823	11.7836	11.8701	11.7909	11.6154	11.6849
	AFUB_001310	8.52558	8.42277	8.4174	7.46155	7.79595	7.54181	8.17826	7.90644	8.1772	8.86132	8.87625	8.92387
	AFUB_000620	9.33577	9.37663	9.42014	9.66811	9.28039	9.28972	9.97018	9.7527	10.0001	10.4722	10.5685	10.5797
	AFUB_058660	8.97679	9.00615	8.83043	8.06692	7.78675	7.7225	7.86785	7.82674	7.77887	7.98388	7.77158	7.79682
	AFUB_002520	8.60549	8.65863	8.69733	9.65644	9.51778	9.627	9.83583	10.0533	9.87936	9.62373	9.71384	9.58984
	AFUB_071700	9.14763	9.08476	9.20912	8.23011	8.41998	8.57787	7.91629	7.8326	7.90959	7.92181	8.62585	8.4376
	AFUB_098550	12.9169	12.6523	12.6681	11.7268	11.7855	11.9084	11.5376	11.4225	11.7249	11.564	11.8271	11.615
	AFUB_072370	10.3873	10.4734	10.469	10.8237	10.4059	10.4045	10.8431	10.8155	10.7368	11.6525	11.505	11.7497
	AFUB_012530	9.24481	9.18999	9.33384	9.47888	9.52304	9.52463	9.87567	9.8655	9.77038	10.6798	10.3675	10.5302
	AFUB_017930	6.79212	7.0083	6.97896	5.72244	5.95132	5.72244	5.88719	5.98457	5.89528	5.72244	5.96573	5.72244
	AFUB_068670	11.4771	11.567	11.465	10.0034	10.4738	10.3592	10.4691	10.5178	10.3694	10.7065	10.7485	10.6466
	AFUB_092440	5.72244	5.72244	5.92477	6.85531	6.59642	6.37537	6.67998	6.54147	6.75244	7.12874	7.03309	7.06869
	AFUB_055240	10.7333	11.0837	11.0393	11.2367	11.6846	11.6855	11.9998	12.0544	12.0136	12.2383	12.094	11.9786
	AFUB_090350	9.02422	9.10285	9.04396	9.48219	9.68422	9.53542	10.2154	10.2226	10.2744	10.3281	10.0063	10.0522
	AFUB_031050	7.42358	7.33676	7.54176	8.25416	8.06791	7.92253	8.47394	8.39181	8.62936	8.61108	8.79187	8.50745
	AFUB_006240	6.62934	6.80616	6.71522	6.77493	7.06697	7.16344	7.35494	7.0627	7.5086	7.90583	8.08853	7.87398
	AFUB_070090	10.1411	10.2882	10.3962	10.3217	10.6361	10.6368	11.1429	11.2831	11.0676	11.5812	11.3802	11.338
	AFUB_038660	9.14006	9.34667	9.45926	9.36499	9.54129	9.60465	10.2761	10.2998	10.2349	10.5239	10.3018	10.3822
	AFUB_031550	6.84034	7.06176	6.91955	7.70075	7.54335	7.5042	8.10155	8.38796	8.14153	7.93761	7.79769	7.97235
	AFUB_060580	8.40277	8.62369	8.52962	9.54689	9.0694	9.04809	9.61555	9.89767	9.64145	9.67423	9.18407	9.52925
	AFUB_043910	7.38663	7.19244	7.44142	7.794	7.68098	7.88774	8.22709	8.19777	8.25326	8.76767	8.42119	8.578
	AFUB_086240	5.91884	5.72244	5.72244	5.72244	6.04579	6.08219	6.51981	6.45692	6.40777	7.18825	6.87253	6.8286
	AFUB_052570	8.67755	8.83879	8.55019	8.90677	8.17523	8.16071	8.84563	8.64114	8.78876	9.46054	9.53282	9.74166
	AFUB_075375	6.82455	6.80616	6.8398	5.72244	5.72244	5.72244	5.72244	5.72244	5.72244	5.72244	5.72244	5.72244
	AFUB_028780	6.80848	6.75999	6.6959	8.04853	7.80508	7.31867	7.81287	7.69713	7.66265	7.97882	7.76629	7.89425
	AFUB_006000	13.3092	13.0817	13.0443	12.4259	12.2732	12.4776	11.9224	11.8904	12.1074	11.9583	12.1577	12.0058
	AFUB_018850	9.27501	9.01	9.07801	8.35375	8.44277	8.50842	7.77004	7.71006	8.08826	8.03832	8.39829	8.36873
	AFUB_092410	7.71369	7.52449	7.81591	6.77493	6.65104	6.46504	6.8366	6.68655	6.91144	6.46795	6.46498	6.55039
	AFUB_024270	9.40666	9.44889	9.34781	8.72695	8.6326	8.97667	8.07113	8.05265	8.39705	8.26119	8.65356	8.50319
	AFUB_018880	7.56099	7.62462	7.59321	8.15527	8.1614	8.22791	8.63571	8.50624	8.58649	9.00316	8.73869	8.77746
	AFUB_028810	7.54464	7.785	7.56776	8.59072	8.1614	8.25495	8.65843	8.84976	8.77615	8.6457	8.68072	8.88542
	AFUB_098330	10.0316	10.3269	10.3171	10.7774	10.9204	10.975	10.9859	11.1345	10.944	11.6996	11.4915	11.3351
	AFUB_044650	8.55657	8.93915	9.16499	9.7582	9.92537	10.1817	9.6408	9.55646	9.52386	10.1192	10.0095	9.8296
	AFUB_028170	6.45013	6.54529	6.59189	6.74648	6.40348	6.66013	7.22596	7.07381	7.28559	7.65846	7.63232	7.70701
	AFUB_091610	7.71369	7.57	8.01184	7.80519	7.89301	7.96309	8.51341	8.67606	8.49035	8.7272	9.04165	8.80524
	AFUB_045780	6.87116	6.73597	6.8725	5.97573	5.72244	5.72244	5.72244	5.72244	5.72244	5.72244	5.72244	5.72244
	AFUB_096800	6.16026	6.04888	6.12612	6.08018	6.36518	6.2701	7.17949	7.0627	7.22873	7.1589	6.93989	6.99963
	AFUB_087380	6.39715	6.48088	6.56935	7.67633	7.3883	7.38379	7.84978	7.48527	7.6913	6.97549	7.1893	7.02781
	AFUB_012840	6.9719	7.41543	7.45089	8.33889	7.84979	7.96309	7.90326	7.78498	7.66265	8.44182	8.53329	8.5411
	AFUB_017700	5.72244	5.72244	5.72244	6.16003	5.95132	6.2701	6.66668	6.59904	6.55799	6.88928	7.0131	6.94082
	AFUB_070730	6.30806	6.40988	6.59189	6.6222	6.47384	6.56885	6.99911	6.7658	7.06755	7.4071	7.74492	7.66764
	AFUB_026790	10.4207	10.6114	10.394	9.67969	9.87084	10.0707	9.46246	9.43169	9.33217	9.17751	9.39041	9.39976
	AFUB_097240	7.34849	7.29535	6.9497	6.80251	6.79633	6.74228	7.38175	7.23768	7.20346	8.00393	7.93959	8.19845
	AFUB_058670	8.33249	8.38724	8.21417	7.94256	8.28735	8.07171	8.34198	8.3646	8.407	9.1582	9.00795	9.62113
	AFUB_029280	10.1573	10.0236	9.82598	9.00272	9.05852	8.97985	9.06056	8.99187	9.20341	8.82625	8.94475	8.65282
	AFUB_046900	6.52255	6.60454	6.44498	7.46155	7.14857	7.18877	7.31353	7.37224	7.37697	7.75237	7.92091	7.7527
	AFUB_036950	5.99998	6.04888	6.12612	6.51445	6.23213	6.40667	6.51981	6.09264	6.10802	6.93946	7.45535	7.24128
	AFUB_092800	9.93932	10.0863	10.0066	8.82501	8.75969	8.79684	8.99709	8.86628	9.03041	9.30576	9.1897	9.25482
	AFUB_063880	6.94415	7.0083	7.19928	7.06281	7.52075	7.20121	8.17114	7.82674	7.80506	8.30962	7.86322	8.10455
	AFUB_074600	8.88899	8.71184	8.7336	8.23011	8.05293	8.59471	7.6159	7.47754	7.81538	7.61885	8.10091	7.85339
	AFUB_063730	5.72244	5.72244	5.92477	6.88064	6.65104	6.86995	7.04493	6.68655	6.88866	6.84986	6.93989	6.75787
	AFUB_006830	7.34849	7.29535	7.12659	7.38585	7.33623	7.69003	7.92061	7.8326	8.01525	8.6457	8.29202	8.35453
	AFUB_044970	10.3454	10.5937	10.2557	9.54373	9.71209	9.74127	9.11589	9.319	8.94542	9.8455	9.73956	9.60948
	AFUB_018050	6.47511	6.28548	6.49736	6.28595	6.62419	6.88684	6.85847	6.66978	6.57474	7.14894	7.92091	7.44001
	AFUB_075050	9.5291	9.75696	9.81599	9.86844	9.95091	9.88462	10.2188	10.1829	10.1418	11.0891	10.9238	10.6968
	AFUB_054880	7.78364	7.84031	7.80174	6.58794	6.67703	6.68143	6.76772	6.71913	6.69731	6.80871	6.99272	6.86202
	AFUB_056430	7.03812	7.07899	6.91955	7.49054	7.3093	7.32978	7.25591	7.15881	7.24527	7.89506	8.58035	8.04009
	AFUB_054750	7.56099	7.77554	7.65866	8.59693	8.55142	8.72633	8.79433	8.95381	8.84295	8.6734	8.61179	8.61395
	AFUB_028880	10.9983	10.7669	10.8399	9.5532	9.81629	10.0722	9.80716	9.76729	9.99145	9.76877	10.0856	9.76635
	AFUB_093560	10.505	10.1739	10.1916	8.9018	9.35023	9.21096	9.34121	9.26223	9.40386	9.27426	9.4864	9.24225
	AFUB_054570	7.22589	7.53603	7.46962	8.63963	8.59767	8.23879	8.37002	8.4594	8.37693	8.45971	8.33068	8.53694
	AFUB_026340	10.9781	10.8393	10.9196	10.804	10.9293	10.842	11.4336	11.4752	11.3047	12.0058	11.9175	12.0819
	AFUB_076330	6.8862	7.07899	7.13905	7.99178	8.02246	8.02805	8.05176	7.98678	8.00639	8.29367	8.0968	8.24047
	AFUB_053920	11.7365	11.5786	11.6356	10.7002	10.9634	10.9455	10.4879	10.4979	10.5558	10.56	10.5792	10.4811
	AFUB_046850	8.79857	8.66356	8.66009	7.91212	7.7493	7.80024	7.64293	7.71647	7.78415	7.35822	7.60252	7.56777
	AFUB_025700	9.17008	9.07012	9.0554	8.58448	8.44841	8.38266	9.46812	9.43169	9.73471	8.40903	8.43731	8.54525
	AFUB_073780	7.69923	7.63526	7.56776	6.77493	6.75054	6.85275	6.51981	6.41039	6.69731	6.52952	6.42561	6.5263
	AFUB_013970	6.72354	6.87136	6.54613	6.92938	6.81838	6.74228	7.21835	7.26588	6.99766	7.98388	7.88274	7.7452
	AFUB_000330	6.06209	6.12182	6.32553	6.58794	6.47384	6.30742	6.89035	6.79561	6.86532	7.41505	7.44167	7.28605
	AFUB_027050	10.382	10.2628	10.2309	9.35417	9.63895	9.39314	9.29094	9.25601	9.23854	9.0964	9.0312	9.21164
	AFUB_041140	10.3925	10.6894	10.789	11.5511	11.6817	11.4097	11.3121	11.1949	11.1187	11.9487	11.7263	11.7953
	AFUB_070780	8.37246	8.2551	8.3435	7.91212	7.86725	7.92938	7.21068	7.25656	7.26963	7.22621	7.2638	7.21822
	AFUB_069980	9.4171	9.49601	9.43111	8.82501	8.77757	8.53487	9.42803	9.61901	9.32703	8.43822	8.43089	8.41502
	AFUB_029760	6.3689	6.60454	6.47167	6.58794	6.67703	6.81739	7.23352	6.83857	6.91144	7.75839	7.50857	7.71474
	AFUB_100750	5.72244	5.95351	5.72244	6.08018	5.72244	5.9305	6.21457	6.04326	5.96673	6.50958	7.18071	6.97066
	AFUB_095240	10.7275	10.5169	10.5968	9.82483	9.8333	9.99324	10.4443	10.4022	10.5076	9.36486	9.6542	9.41995
	AFUB_041600	6.9156	7.12907	7.28938	7.21795	7.33623	7.29613	7.46492	7.43813	7.20346	8.01385	8.61743	8.01585
	AFUB_027200	9.2259	9.42329	9.28622	10.2246	10.3436	10.4022	10.4803	10.5434	10.4508	10.2816	10.1193	10.013
	AFUB_085950	6.06209	6.28548	6.32553	6.33896	6.04579	6.40667	6.24092	6.13606	5.96673	7.06578	7.49548	7.01382
	AFUB_030050	6.11433	6.28548	6.35765	6.5521	6.62419	6.4365	7.14739	7.14854	6.93371	7.46929	7.45535	7.29697
	AFUB_090690	5.72244	5.72244	5.72244	6.22709	6.17879	6.18608	6.67998	6.70299	6.52332	6.92715	6.91795	6.95585
	AFUB_085890	8.20007	7.85823	7.92403	6.99827	6.92151	6.91976	7.02684	7.0627	6.95548	6.80871	7.07195	6.87831
	AFUB_054720	6.54514	6.57549	6.44498	7.43184	7.32284	7.27313	7.4894	7.68407	7.67992	7.64539	7.54069	7.73006
	AFUB_090810	7.08822	7.09594	7.23392	7.71278	7.52075	7.44551	8.10155	8.3288	8.07144	8.3792	7.99853	8.23009
	AFUB_013460	9.34016	9.3406	9.47843	9.05731	9.31726	9.33744	9.91133	9.57485	9.75393	10.4284	10.274	10.4715
	AFUB_079900	6.75849	6.73597	6.8398	5.72244	5.72244	5.72244	5.72244	5.72244	5.72244	5.72244	5.72244	5.72244
	AFUB_062350	14.0737	14.4162	14.5733	15.1529	15.1507	15.1118	14.232	14.4583	13.9279	15.3754	14.8949	14.975
	AFUB_038680	8.16992	8.20804	8.01184	8.85623	8.40844	8.63998	8.95111	9.24349	8.96549	9.36299	9.27518	9.21679
	AFUB_051250	10.3756	10.0498	10.1231	8.81974	9.27103	9.04809	9.31472	9.16817	9.49212	9.19023	9.36578	9.18299
	AFUB_102330	6.79212	6.60454	6.90412	5.72244	5.72244	5.72244	5.72244	5.72244	5.72244	5.72244	5.72244	5.72244
	AFUB_004790	9.19948	9.33145	9.29106	9.20144	9.35319	9.45586	9.7881	9.85597	9.60238	10.5122	10.3359	10.3406
	AFUB_064260	10.5349	10.6799	10.7433	10.7828	11.2105	11.0185	11.5717	11.6137	11.407	11.9341	11.6797	11.7159
	AFUB_086150	5.91884	6.04888	5.92477	6.92938	6.65104	6.91976	6.92122	6.82447	6.88866	6.87632	7.44167	6.97066
	AFUB_038500	12.2003	12.2017	12.2221	11.2318	11.6676	11.6923	11.0184	11.1113	10.984	11.4289	11.2613	11.1269
	AFUB_075260	6.80848	6.65964	6.8398	5.72244	5.72244	5.72244	5.72244	5.72244	5.72244	5.72244	5.72244	5.72244
	AFUB_057270	6.52255	6.5138	6.67612	7.06281	7.0838	7.21352	7.16355	7.2934	7.23703	7.74025	8.02487	7.71474
	AFUB_077400	10.5011	10.6214	10.7916	10.7017	11.0393	10.917	11.356	11.3348	11.2723	11.9127	11.7837	11.7082
	AFUB_034490	6.8862	6.93238	6.67612	7.49054	7.64023	7.76971	7.86785	7.74181	7.80506	8.13645	7.94883	7.91422
	AFUB_076960	6.60913	6.65964	6.73412	6.51445	6.70224	6.81739	7.0627	6.95691	6.98728	7.32447	8.18062	7.52366
	AFUB_049080	5.99998	6.12182	6.07232	6.33896	6.17879	6.37537	7.02684	6.9934	6.94465	7.19786	7.16332	7.02781
	AFUB_044690	6.06209	6.28548	6.21604	7.2359	7.45032	7.5602	6.8476	6.96922	6.75244	6.75081	6.63469	6.5263
	AFUB_060140	7.1477	7.09594	7.21095	7.91212	7.46234	7.49461	8.29392	8.35277	8.47471	7.57099	7.82329	7.80403
	AFUB_081050	6.85588	6.87136	7.2785	7.97232	7.7493	7.88774	7.9292	7.82086	7.80506	8.29767	8.10501	8.13285
	AFUB_069840	6.56707	6.60454	6.73412	6.99827	7.16418	7.15056	7.66939	7.76049	7.71376	7.7822	7.60854	7.68353
	AFUB_086360	5.72244	5.72244	5.72244	6.16003	5.72244	5.9305	6.00749	5.98457	6.02146	6.65608	7.10019	6.8286
	AFUB_046600	6.11433	6.37124	6.00834	6.43258	6.17879	6.46504	6.93129	6.78083	6.91144	7.39103	7.2638	7.18271
	AFUB_000820	6.11433	6.04888	6.21604	6.51445	5.95132	6.4365	6.61119	6.27587	6.26613	6.88928	7.52795	7.12086
	AFUB_000300	6.45013	6.85012	6.82302	7.14314	7.16418	7.28469	7.35494	7.18904	7.22037	7.54989	8.34104	7.63523
	AFUB_007790	10.7325	10.7969	10.7599	11.6298	10.825	11.1276	11.2275	11.2488	11.3908	11.9493	11.5892	12.1345
	AFUB_084100	7.41445	7.37675	7.1875	7.56014	7.29559	7.51371	6.76772	6.70299	6.65348	6.32444	6.405	6.3916
	AFUB_021240	10.7149	10.4994	10.5987	10.4486	10.5794	10.4732	11.2329	11.2342	11.1633	11.6901	11.5068	11.5718
	AFUB_078160	6.9989	7.0083	6.97896	7.38585	7.16418	7.29613	7.25591	7.32028	7.08669	8.25294	7.92091	8.27116
	AFUB_078400	12.2345	12.4508	12.5515	12.7437	13.1237	13.1212	13.477	13.5056	13.5255	13.4978	13.4302	13.3948
	AFUB_048450	7.88191	8.05614	8.07118	7.37011	6.94088	6.95161	7.05385	7.08481	6.94465	6.86318	6.86084	7.01382
	AFUB_039210	10.7944	10.9	10.9381	11.1667	11.5641	11.3586	11.4852	11.593	11.33	12.2584	12.0404	12.0006
	AFUB_013990	7.1477	7.14526	7.36279	6.92938	6.83993	7.04154	7.32054	6.98138	7.11477	7.728	8.50916	7.73765
	AFUB_068250	8.38553	8.33217	8.20895	8.21383	8.04538	8.39721	9.30526	9.29495	9.37595	8.76481	8.90175	8.62963
	AFUB_095350	7.56909	7.75643	7.87109	8.08507	7.92658	7.93619	8.2709	8.22414	8.19662	8.8851	8.89946	8.98267
	AFUB_089660	8.00241	8.10132	8.28037	8.95076	8.72783	8.78594	9.18646	9.02649	9.11258	9.22568	9.33227	9.30881
	AFUB_019410	11.4168	11.1814	11.1412	9.9895	10.5256	10.3262	10.2697	10.0438	10.2646	10.2826	10.4017	10.2832
	AFUB_034640	7.70648	7.36357	7.78741	7.50478	7.72047	7.64823	8.3325	8.24572	8.18111	8.68251	8.60044	8.65282
	AFUB_012240	8.90997	9.02906	8.95506	9.70822	9.6268	9.56941	9.89989	10.0378	9.75901	10.3214	9.95571	10.1289
	AFUB_050450	7.85643	8.07137	8.1112	8.87667	8.45963	8.71102	8.54365	8.45573	8.28975	9.28813	9.23399	9.10178
	AFUB_028940	7.72799	7.46512	7.65866	6.68664	6.75054	6.93581	6.55152	6.47903	6.48692	6.56784	6.61931	6.55039
	AFUB_048130	5.72244	5.72244	6.1734	5.97573	6.11806	6.22991	6.53583	6.33346	6.54086	6.97549	7.09086	6.97066
	AFUB_081560	8.58688	8.4286	8.48753	7.99178	8.20246	7.95642	7.51339	7.57441	7.651	7.39909	7.49548	7.19467
	AFUB_046740	6.23969	6.32996	6.35765	6.85531	6.90175	6.91976	7.23352	7.17906	7.30133	7.53563	7.44853	7.52366
	AFUB_054540	6.49923	6.68586	6.73412	7.54653	7.37549	7.38379	7.39493	7.50817	7.33218	7.86222	7.84341	7.88753
	AFUB_084580	7.40525	7.32312	7.13905	7.40138	7.41349	7.53252	6.7312	6.54147	6.62291	6.42362	6.58765	6.21864
	AFUB_091160	11.0875	11.3834	11.3003	12.2432	11.8363	11.9575	11.9765	12.1861	11.9025	12.5848	12.263	12.4626
	AFUB_041320	10.6415	10.4286	10.3439	9.52458	9.78166	9.85913	9.37778	9.18792	9.42003	9.4588	9.64197	9.48312
	AFUB_057720	9.6735	9.43757	9.62123	8.45347	8.74158	8.94119	8.45378	8.27118	8.72717	8.60789	9.14399	8.90478
	AFUB_012090	9.42953	9.11716	9.17026	8.43966	8.59767	8.55223	8.23051	8.08199	8.1575	8.13194	8.23375	8.15507
	AFUB_051810	6.82455	7.06176	6.8725	6.80251	6.65104	6.91976	6.91104	6.79561	6.62291	7.56399	8.11724	7.68353
	AFUB_097490	6.74119	6.68586	6.82302	5.72244	5.72244	5.72244	5.72244	5.72244	5.72244	5.72244	5.72244	5.72244
	AFUB_060030	9.42953	9.32224	9.36395	8.39738	8.30621	8.41638	8.47394	8.32072	8.42669	8.29367	8.42443	8.1715
	AFUB_083940	7.29899	7.33676	7.28938	8.36845	7.98335	8.26029	8.53273	8.37633	8.51807	8.10453	8.11317	8.16605
	AFUB_097580	6.06209	6.04888	6.00834	6.71708	6.56761	6.2701	7.24103	6.95691	7.13309	7.1185	7.06237	6.84546
	AFUB_051310	8.07523	8.04846	8.08847	8.26996	8.29995	8.43058	9.12491	9.31303	9.2817	8.44901	8.77688	8.44653
	AFUB_041770	7.91309	7.91909	7.87109	8.66934	8.65702	8.76759	9.00298	9.10489	8.8669	9.01755	8.92002	8.92702
	AFUB_074840	10.2854	10.4427	10.4573	10.66	10.8872	10.9326	11.1407	11.328	11.1614	11.7172	11.4255	11.5112
	AFUB_025200	9.09381	9.54163	9.6459	10.3936	10.4396	10.4597	9.95218	10.2519	9.76786	10.6663	10.3207	10.0393
	AFUB_001560	9.4254	9.37663	9.3268	10.0262	10.2167	10.161	10.4535	10.6736	10.4849	10.3414	10.3325	10.3014
	AFUB_078200	6.58839	6.68586	6.82302	7.41671	7.11667	7.0558	7.52521	7.38906	7.44805	7.92181	7.89239	7.86029
	AFUB_068140	7.56099	7.89336	7.78019	8.54646	8.5926	8.77496	8.81014	9.07688	8.75574	8.5086	8.62025	8.578
	AFUB_057190	10.8047	10.7487	10.7745	10.1288	10.0542	10.0618	9.9997	9.86414	10.0339	9.56002	9.53576	9.55986
	AFUB_002200	6.39715	6.37124	6.41718	6.92938	6.92151	7.06986	7.33442	6.98138	7.05785	7.68419	7.63232	7.50557
	AFUB_050660	7.90691	8.08643	8.43527	9.14386	9.16369	9.16152	8.86953	8.84976	8.85737	9.25422	9.15939	9.2498
	AFUB_097290	6.77546	6.89212	6.67612	8.02046	7.54335	7.76971	7.24103	7.34655	7.26963	7.68419	7.82329	7.97235
	AFUB_003770	6.66831	6.65964	6.8725	7.47613	7.43817	7.31867	7.77004	7.74807	7.91912	7.88421	7.21469	7.81119
	AFUB_006050	8.25364	8.3133	8.43527	8.78227	9.08377	8.97028	9.40016	9.41878	9.32875	9.49675	9.3508	9.35617
	AFUB_047300	11.2727	11.0628	11.0047	9.82222	10.2877	10.0811	10.1824	10.0257	10.2147	10.2638	10.1992	10.1848
	AFUB_025810	9.12226	9.41177	9.45711	9.92053	9.89533	9.79605	10.2104	10.2998	10.0234	10.6126	10.3659	10.4875
	AFUB_027610	6.9989	6.97105	6.93474	7.5736	7.47425	7.3943	7.8222	7.87288	7.74673	8.04798	8.41142	7.87398
	AFUB_011380	9.59304	9.80609	9.81599	10.2711	10.4186	10.3385	10.7128	10.8745	10.6495	11.0323	10.7767	10.6004
	AFUB_020560	9.31357	9.25926	9.13569	9.39696	9.43367	9.63705	9.97713	10.0944	9.99683	10.375	10.3215	10.3359
	AFUB_014470	13.5218	13.7693	13.8533	14.3453	14.4852	14.3883	14.4412	14.5449	14.2661	15.0736	14.7646	14.8919
	AFUB_014810	9.4762	9.65578	9.72993	10.7059	10.9034	10.8541	9.95419	10.231	10.0033	10.0514	10.1758	10.1056
	AFUB_025730	7.27858	7.30932	7.43187	8.04853	7.75876	7.95642	8.15679	8.08199	8.31119	8.35256	8.70208	8.4376
	AFUB_053190	6.11433	6.23696	6.07232	6.5521	6.53768	6.6158	6.9706	7.01702	6.94465	7.25386	7.33371	7.32913
	AFUB_032500	7.1243	7.30932	7.17558	8.02046	7.54335	7.38379	8.0788	8.02265	8.04148	8.28158	8.27046	8.34976
	AFUB_095440	8.54503	8.75851	8.80003	9.60879	9.5972	9.61689	9.75151	9.899	9.87819	9.27625	9.20648	9.1321
	AFUB_098290	8.95966	8.94318	8.89572	9.91809	9.38824	9.30496	9.80493	9.95867	9.81497	9.97062	9.76484	10.2056
	AFUB_092350	6.75849	6.75999	6.67612	7.84903	7.57649	8.03438	7.48333	7.8615	7.63333	7.35822	7.5658	7.5935
	AFUB_025880	11.637	11.4826	11.3604	10.2206	10.608	10.6348	10.5636	10.4909	10.5623	10.5305	10.6767	10.4148
	AFUB_090420	8.57936	8.52958	8.40384	9.07063	9.12949	9.14465	9.43527	9.44084	9.43283	9.68023	9.68896	9.62693
	AFUB_100430	6.11433	6.04888	6.1734	6.33896	6.23213	6.56885	6.70598	6.61732	6.79163	7.10817	7.27178	7.3909
	AFUB_074710	7.22589	7.25238	7.23392	7.18118	7.16418	7.13752	7.98371	8.05265	8.21196	7.85109	8.11317	8.13844
	AFUB_086330	5.72244	5.72244	5.72244	6.16003	5.72244	6.13749	6.15692	5.90792	5.89528	6.65608	7.19783	6.47556
	AFUB_041420	9.96792	9.8192	9.78219	8.77138	8.7093	8.8947	8.91612	8.87174	9.10257	8.86929	9.01008	8.74912
	AFUB_047800	5.72244	5.72244	5.72244	5.97573	5.72244	5.72244	6.15692	5.98457	5.89528	6.50958	7.03309	6.79392
	AFUB_017530	6.20168	5.95351	6.21604	6.28595	5.72244	6.30742	6.75572	6.73496	6.72531	7.07654	6.87253	7.20651
	AFUB_072100	5.72244	5.72244	5.72244	6.16003	6.04579	6.01643	6.18668	5.90792	5.96673	6.70476	7.13671	6.73929
	AFUB_076950	6.62934	6.73597	6.7885	6.82929	6.92151	7.13752	7.20297	7.02863	7.14214	7.61212	8.24855	7.50557
	AFUB_072050	5.72244	5.95351	5.72244	5.97573	5.95132	6.34238	6.12491	6.13606	5.96673	6.72038	7.24766	6.66066
	AFUB_098350	9.06212	9.10644	9.15175	9.7582	9.74617	9.60055	10.1166	10.2446	10.0773	10.0947	10.33	10.0537
	AFUB_003600	8.05877	8.26825	8.12799	8.39738	8.18209	7.99597	7.45873	7.38906	7.30133	7.34987	7.25576	7.20651
	AFUB_026940	8.48585	8.3446	8.46599	8.26996	8.23574	8.12581	8.77142	8.61519	8.70068	9.21742	9.31349	9.52305
	AFUB_007410	7.27858	7.41543	7.28938	7.70075	7.66077	7.90872	8.0321	8.12014	7.95657	8.48437	8.59186	8.44653
	AFUB_003160	6.60913	6.78337	6.49736	7.02023	6.94088	6.83524	7.65887	7.51571	7.69695	7.50659	7.7341	7.50557
	AFUB_075420	6.9989	7.40268	7.31083	6.22709	6.2802	6.37537	6.31266	6.27587	6.31733	6.08713	6.14284	6.44874
	AFUB_100860	6.45013	6.57549	6.49736	7.37011	7.48604	7.04154	7.59384	7.58155	7.36963	7.69054	7.48889	7.3909
	AFUB_030190	6.66831	6.75999	6.7885	7.16233	7.65054	7.38379	7.85432	7.70361	7.6913	7.87875	7.53434	7.84645
	AFUB_095250	10.2346	10.2612	10.3393	9.84037	9.9664	9.87956	9.23551	9.11869	9.0091	9.54199	9.51503	9.4895
	AFUB_085930	5.72244	5.72244	5.72244	5.72244	5.72244	5.72244	6.12491	6.04326	5.72244	6.40028	7.1186	6.55039
	AFUB_000540	8.94232	9.16612	9.10851	9.36858	9.073	9.08397	9.67785	9.63821	9.72046	10.1796	10.0936	10.1343
	AFUB_018270	7.83043	7.8493	7.77292	8.4327	8.73701	8.67595	8.96526	8.94089	9.02405	8.72427	8.45642	8.67941
	AFUB_066160	9.96509	10.2289	10.1813	10.2768	10.6349	10.5902	10.8103	10.7139	10.7024	11.4204	11.1676	11.2448
	AFUB_006440	10.2579	10.4553	10.3906	10.5306	10.8923	10.8771	11.1943	11.2597	11.195	11.6778	11.278	11.3756
	AFUB_091540	10.0651	10.0989	10.1512	9.6652	10.0304	10.14	10.3243	10.3038	10.3119	11.1962	11.0674	10.8203
	AFUB_021130	7.51969	7.52449	7.26752	6.6222	6.56761	6.66013	6.31266	6.30541	6.38639	6.32444	6.61931	6.59637
	AFUB_036490	7.18189	7.35024	7.15136	8.22199	7.64023	7.76971	8.17471	8.22848	8.0966	8.21946	7.93495	8.49891
	AFUB_014690	12.411	12.2443	12.1572	11.3211	11.2879	11.5439	11.2828	11.275	11.3266	11.0913	11.4187	11.2316
	AFUB_016740	5.91884	5.95351	5.92477	5.97573	5.72244	5.9305	6.00749	5.98457	5.96673	6.46795	7.27178	6.77608
	AFUB_061680	7.82385	7.69729	7.86432	8.14669	7.69097	7.90872	8.04785	8.00227	8.07566	8.77051	8.78689	9.01266
	AFUB_047320	6.95812	7.11263	7.15136	7.56014	7.45032	7.62247	7.55427	7.3291	7.5086	8.1588	8.45325	8.08727
	AFUB_014610	10.9419	10.7373	10.8243	9.70256	10.1214	10.0693	9.81604	9.9688	9.80641	9.99967	9.78844	9.71474
	AFUB_085830	6.47511	6.44633	6.1734	6.47473	6.43959	6.6158	6.94127	6.61732	6.8414	7.13889	7.84839	7.09509
	AFUB_081150	5.72244	5.72244	5.72244	5.72244	5.72244	5.9305	6.31266	6.24457	6.29233	6.68884	6.77458	6.87831
	AFUB_085010	6.23969	6.37124	6.1734	5.97573	6.04579	6.08219	6.96092	6.75051	6.81685	7.1589	6.98237	7.10805
	AFUB_002060	7.59306	7.75643	7.80174	7.12362	6.99683	7.27313	6.58193	6.58033	6.71142	6.6392	7.02314	6.75787
	AFUB_096390	10.4463	10.8013	10.8835	11.4301	11.4838	11.3885	11.6278	11.9346	11.5954	11.9095	11.5775	11.5159
	AFUB_037680	6.06209	6.04888	5.92477	5.97573	6.23213	6.22991	6.21457	6.04326	6.23853	6.70476	7.40676	6.92556
	AFUB_030580	7.43265	7.36357	7.26752	8.60926	8.03014	8.29713	8.32933	8.16634	8.39705	8.18513	8.4341	8.05204
	AFUB_080050	6.58839	6.68586	6.73412	6.74648	6.65104	6.46504	7.11431	7.07381	7.17759	7.64539	7.64986	7.72242
	AFUB_088270	6.52255	6.5138	6.67612	7.21795	6.92151	7.17618	6.92122	6.78083	6.81685	7.4386	7.82329	7.79682
	AFUB_056850	10.1081	10.143	10.2993	10.6157	11.0701	10.9829	10.9612	11.0708	10.8271	11.4413	11.2502	11.2597
	AFUB_017820	8.24885	8.21487	8.21417	8.46033	8.18209	8.27092	7.56	7.53805	7.86086	7.16877	7.31854	7.40088
	AFUB_049150	5.72244	5.72244	5.72244	6.08018	5.95132	6.13749	6.43374	6.30541	6.06751	6.67262	7.15452	6.68102
	AFUB_073730	12.6434	12.777	12.8093	11.8789	12.148	12.1615	11.5058	11.7259	11.515	12.0141	12.0458	11.8782
	AFUB_074900	7.23663	7.29535	7.17558	8.46715	7.90148	8.05317	8.13129	8.23281	8.0672	8.06235	7.89239	8.45981
	AFUB_073680	10.5387	10.2944	9.59223	9.74449	9.5335	9.85742	10.4183	10.935	10.5008	9.69808	9.83808	9.94059
	AFUB_088240	8.52949	8.49118	8.5461	9.15639	9.47227	9.29736	9.52487	9.69125	9.47984	9.71572	9.40337	9.26479
	AFUB_012990	13.8436	13.5604	13.5765	12.4842	12.6784	12.643	12.9038	12.7573	13.0649	12.5928	12.95	12.673
	AFUB_033350	6.49923	6.57549	6.75262	6.82929	6.79633	6.83524	7.29939	7.15881	7.27764	7.61885	7.80799	7.69923
	AFUB_049300	7.45942	7.59213	7.77292	6.43258	6.53768	6.40667	6.94127	6.70299	6.81685	7.13889	7.04294	6.95585
	AFUB_012130	9.00766	9.28795	9.17288	10.1724	9.66296	9.6589	10.0007	10.1399	9.99898	10.1519	10.2375	10.2685
	AFUB_009630	8.65632	8.74003	8.61794	9.34691	9.16706	9.34728	9.49885	9.63025	9.58243	9.67873	9.85583	9.84953
	AFUB_000430	9.38342	9.49601	9.58046	9.22145	9.77727	9.47168	9.8852	9.53953	9.77666	10.6527	10.3831	10.3359
	AFUB_092530	5.91884	5.72244	5.92477	6.5521	6.32428	6.18608	6.81421	6.54147	6.81685	6.93946	6.80006	7.05524
	AFUB_061250	6.42418	6.40988	6.41718	6.68664	6.62419	6.7022	6.8366	6.95691	6.88866	7.77035	7.1893	7.5935
	AFUB_006370	6.95812	6.8284	6.90412	7.44679	7.0838	7.20121	7.76519	7.74807	7.79465	7.98892	8.07185	7.72242
	AFUB_084710	6.27499	6.44633	6.38813	7.12362	6.94088	7.01244	7.38175	7.30243	7.36963	7.4308	7.46888	7.4496
	AFUB_070520	7.85643	7.77554	7.87783	8.08507	8.1957	8.04067	7.82684	7.78498	7.86581	6.97549	6.92898	7.04162
	AFUB_047720	5.91884	5.72244	5.72244	6.16003	6.04579	6.18608	6.21457	6.04326	6.06751	6.62195	7.28758	6.66066
	AFUB_025980	7.24726	7.40268	7.42224	8.4327	7.83209	8.38266	8.14592	8.27957	8.1575	8.26938	8.45008	8.40589
	AFUB_097550	7.38663	7.38978	7.46962	8.60311	8.37916	8.29193	8.30042	8.47398	8.24212	8.38672	7.83339	8.27621
	AFUB_091770	5.72244	5.72244	5.92477	5.72244	5.95132	5.72244	6.2898	6.09264	5.96673	6.37604	7.02314	6.84546
	AFUB_084700	6.49923	6.78337	6.73412	7.61312	7.42589	7.68178	7.54851	7.43009	7.52166	7.67139	7.75565	7.81119
	AFUB_002660	8.79857	8.85173	9.00907	9.40397	9.43925	9.51376	9.92062	9.8897	9.97082	9.97672	9.71643	9.92503
	AFUB_067200	6.92998	6.63256	6.65587	6.38753	6.32428	6.6158	6.5967	6.3602	6.23853	7.05491	7.7341	7.27502
	AFUB_062520	6.06209	6.28548	6.35765	7.33799	7.01482	6.78062	7.08018	7.15881	7.16001	7.31588	7.21469	7.25264
	AFUB_017920	5.72244	5.72244	5.72244	5.97573	5.95132	6.18608	6.12491	5.98457	6.02146	6.52952	7.13671	6.75787
	AFUB_005440	12.521	12.1583	12.06	11.3753	11.1365	11.5518	11.2623	11.22	11.4609	11.1874	11.6185	11.3386
	AFUB_030000	7.10038	7.06176	7.22249	7.96247	7.70088	7.88774	8.20638	8.23281	7.99299	8.08126	8.01177	8.27116
	AFUB_088020	7.28883	7.33676	7.49718	8.26996	8.04538	7.98292	8.45957	8.46306	8.48724	8.34871	8.18834	8.28625
	AFUB_004100	9.27271	9.41177	9.51806	8.99342	8.60774	8.53487	8.42148	8.59872	8.48412	8.27346	8.29202	8.48167
	AFUB_020800	7.61658	7.785	8.24513	8.50737	8.71396	8.90479	8.27421	8.22848	8.21196	8.92641	8.89022	8.80524
	AFUB_051440	9.40246	9.33451	9.50981	9.58126	10.0138	9.86938	10.3762	10.3567	10.2805	10.5429	10.3896	10.3288
	AFUB_003560	9.89085	10.2025	10.0917	11.377	11.0539	11.1702	10.4942	10.4634	10.4539	10.5004	10.4707	10.4391
	AFUB_020970	6.62934	6.91246	6.85629	6.77493	6.70224	6.86995	7.26327	7.07381	7.26963	7.76439	7.84341	7.78228
	AFUB_083200	9.70446	9.6655	9.48476	8.60926	9.04389	8.75645	8.64079	8.5954	8.54824	8.655	8.66721	8.72748
	AFUB_002910	8.70192	8.46309	8.45291	7.8704	8.18891	8.18912	9.13565	8.70091	9.16931	8.13645	7.94883	8.00972
	AFUB_033200	7.44164	7.58111	7.55915	6.43258	6.53768	6.46504	6.51981	6.50045	6.59113	6.90207	6.77458	6.84546
	AFUB_011680	7.27858	7.20773	7.31083	7.81629	8.01473	7.63111	8.18535	8.03273	8.26064	8.4346	8.16113	8.37343
	AFUB_061930	6.11433	6.18312	6.00834	6.51445	6.50647	6.59268	6.95114	6.87965	6.90012	7.333	7.19783	7.09509
	AFUB_077650	7.22589	7.14526	7.13905	6.16003	6.11806	6.13749	6.3762	6.24457	6.31733	6.1685	6.26391	6.17578
	AFUB_061580	8.60918	8.77675	8.4174	9.08821	8.87206	8.95419	9.15162	9.26223	9.2146	9.75746	9.60043	9.80939
	AFUB_096620	6.58839	6.63256	6.82302	5.72244	5.72244	5.72244	5.72244	5.72244	5.72244	5.72244	5.72244	5.72244
	AFUB_071020	6.56707	6.78337	6.6959	5.72244	5.72244	5.72244	5.72244	5.72244	5.72244	5.72244	5.72244	5.72244
	AFUB_052640	7.34849	7.36357	7.42224	8.04853	7.88448	7.92938	8.32614	8.12483	8.42016	8.51203	8.44371	8.39669
	AFUB_075990	10.3735	10.3823	10.3589	10.1497	10.3802	10.2962	10.6889	10.6973	10.6998	11.4726	11.1756	11.3263
	AFUB_060960	6.45013	6.40988	6.63511	7.25356	7.06697	7.02709	7.42726	7.38906	7.37697	7.47684	7.77158	7.43035
	AFUB_004030	9.25184	9.04787	8.9913	8.3902	8.61274	8.48598	8.00813	8.12951	8.185	8.0671	8.1091	8.08146
	AFUB_095190	9.34236	9.37959	9.29106	10.3971	10.4045	10.4393	10.2304	10.1588	10.2073	10.1912	10.201	10.2734
	AFUB_025410	8.45321	8.59302	8.63342	9.34326	9.38246	9.16431	9.54908	9.58313	9.61365	9.64843	9.49853	9.47671
	AFUB_072930	6.60913	6.68586	6.7885	5.72244	5.72244	5.72244	5.72244	5.72244	5.72244	5.90515	5.72244	5.72244
	AFUB_061870	6.11433	6.48088	6.25517	7.02023	6.72672	6.96716	7.34814	7.50817	7.21194	7.1589	6.97192	7.19467
	AFUB_010610	9.86219	10.0461	9.96049	9.91565	9.78385	9.76526	9.87461	9.83812	9.74243	10.7653	10.7082	10.9341
	AFUB_049470	6.58839	6.48088	6.71522	7.04174	6.88159	6.78062	7.33442	7.422	7.51515	7.51391	7.63232	7.69923
	AFUB_040130	11.2698	11.0664	10.9744	10.1662	10.2232	10.2275	10.1228	10.0184	10.1754	10.1669	10.2915	10.1015
	AFUB_069630	9.67871	9.84293	10.0182	10.5714	10.4059	10.422	10.5864	10.5736	10.5543	10.98	10.9619	11.017
	AFUB_096010	8.84606	8.78127	8.7336	8.46715	8.56183	8.46776	9.49331	9.3407	9.39079	9.30381	9.53282	9.5477
	AFUB_094110	7.93751	8.16636	8.17177	8.59072	8.63752	8.64805	9.00885	9.01914	8.94542	9.32893	8.99295	9.11288
	AFUB_028890	8.27261	8.36304	8.27039	8.16379	8.10465	8.45393	9.15865	9.1164	9.01125	8.96159	9.16893	9.0536
	AFUB_021320	7.56909	7.70734	7.78019	8.41868	8.06045	8.04067	8.2841	8.41471	8.22335	8.91106	8.87391	8.60207
	AFUB_076970	6.75849	6.97105	6.82302	7.47613	7.22449	7.01244	7.47722	7.58155	7.54099	7.69686	7.97617	8.08727
	AFUB_074320	14.8712	14.6652	14.5785	13.8432	13.7184	13.9011	13.8982	13.7793	14.115	13.4987	13.8806	13.696
	AFUB_029620	7.1243	7.25238	7.23392	7.46155	7.47425	7.57831	8.07497	8.13417	8.07566	8.26938	8.14534	8.17693
	AFUB_022410	7.22589	7.14526	7.12659	7.61312	7.3093	7.29613	7.44624	7.72921	7.75215	8.26529	8.14534	8.31593
	AFUB_059170	7.56909	7.71731	7.60159	8.07603	8.1404	8.37287	8.25421	8.50269	8.45889	8.75622	8.75154	8.72019
	AFUB_099550	6.74119	6.71128	6.8725	7.43184	7.28172	7.46539	7.69531	7.9499	7.79986	7.79977	7.63232	7.71474
	AFUB_068370	11.4721	11.312	11.258	10.2087	10.6337	10.56	10.4592	10.3364	10.4547	10.362	10.6225	10.305
	AFUB_050820	10.0248	10.1079	10.1298	10.5975	10.7928	10.7277	11.1086	11.1722	11.0787	10.9938	11.1186	11.0674
	AFUB_096830	10.3079	10.2387	10.1709	9.72508	9.5335	9.57986	9.42366	9.3407	9.45966	9.12322	9.12449	9.1184
	AFUB_064450	14.4988	14.3058	14.3304	13.1269	13.4852	13.3798	13.6532	13.5147	13.6718	13.4662	13.6515	13.4157
	AFUB_092140	7.18189	7.11263	7.2785	7.83821	7.77749	7.78506	8.05565	8.05265	7.93329	8.38296	8.30267	8.24047
	AFUB_091070	11.6485	11.9537	12.2872	11.839	11.4207	11.7652	12.1548	11.8857	12.0197	11.142	10.7903	11.4653
	AFUB_069400	9.81572	9.7795	9.72282	9.98018	9.99689	9.79425	10.6828	10.907	10.5234	10.8347	10.2581	10.1874
	AFUB_038020	10.0756	10.2108	10.1578	9.32491	9.37374	9.27173	9.15865	9.19878	9.10859	9.03414	9.20091	9.28941
	AFUB_020150	10.2956	10.1857	10.2359	10.1054	10.1283	10.1953	10.8147	10.7072	10.7916	11.0924	11.1994	11.1763
	AFUB_045120	5.91884	5.72244	5.92477	6.82929	6.79633	6.66013	6.80281	6.81015	6.80433	6.92715	6.82485	6.6398
	AFUB_052240	9.53486	9.61121	9.59027	9.52779	9.94505	9.86597	10.1344	10.1162	10.1034	10.7261	10.5663	10.6217
	AFUB_090270	8.79535	8.66356	8.8371	7.60008	7.71071	7.64823	8.02017	7.9711	7.89516	8.1499	8.06343	7.93388
	AFUB_059860	9.99318	10.1841	10.2209	10.1309	10.5295	10.3012	10.848	10.8356	10.7923	11.2113	11.0346	11.1737
	AFUB_045680	6.77546	6.60454	6.63511	5.72244	5.72244	5.72244	5.72244	5.72244	5.72244	5.72244	5.72244	5.72244
	AFUB_041650	12.7116	12.5885	12.5377	12.2247	11.7619	11.8554	11.6437	11.6133	11.733	11.5632	11.663	11.6251
	AFUB_025190	9.67871	9.98344	10.2284	10.8132	10.8377	10.9639	10.4139	10.7518	10.2814	11.1103	10.8427	10.6236
	AFUB_014450	9.42333	9.57555	9.47419	9.57508	9.63895	9.59438	10.0315	10.0722	10.0054	10.5921	10.4256	10.5717
	AFUB_087490	6.39715	6.40988	6.41718	6.43258	6.47384	6.34238	7.21835	7.0957	7.44805	7.1185	7.34123	7.02781
	AFUB_020430	10.0166	10.3345	10.2594	11.055	11.26	11.1417	11.0112	11.2576	10.9628	11.1598	10.5841	10.5445
	AFUB_081970	9.42953	9.49601	9.45711	9.77717	9.72126	9.79425	10.1344	10.1343	9.88169	10.6251	10.5241	10.5455
	AFUB_019010	10.9732	10.8804	10.7538	9.87599	10.0935	10.1845	9.83255	10.0111	9.90249	9.91959	9.87567	9.86756
	AFUB_034630	6.98549	6.8284	7.12659	7.14314	7.06697	7.31867	7.62135	7.74807	7.52813	8.06235	7.94883	8.01585
	AFUB_095930	8.05324	8.15929	8.09419	9.08383	9.04021	9.12471	9.10318	9.0459	9.12253	8.99349	8.96247	8.83921
	AFUB_071140	6.56707	6.68586	6.75262	5.72244	5.72244	5.72244	5.72244	5.72244	5.72244	5.72244	5.72244	5.72244
	AFUB_012700	9.5501	9.34667	9.442	9.817	9.7904	9.75976	10.3173	10.4935	10.7057	9.92086	9.72031	9.50217
	AFUB_041430	12.0067	12.1362	12.1101	12.2716	13.1592	13.1737	12.162	12.125	11.9608	12.7181	12.0466	12.3944
	AFUB_010030	10.274	10.2468	10.2957	10.158	9.89938	10.1144	10.6901	10.6728	10.5263	11.0919	11.0567	11.2208
	AFUB_018320	7.52806	7.61388	7.79459	7.75982	7.82315	7.90176	8.60743	8.5133	8.61806	8.43822	8.53926	8.48167
	AFUB_058880	7.66233	7.8037	7.6979	8.10296	8.24883	8.19473	8.68325	8.6603	8.78625	8.72133	8.67263	8.66047
	AFUB_089310	9.26115	9.36472	9.38669	10.0838	9.95091	9.82969	10.1485	10.1731	10.0475	10.6	10.2554	10.4391
	AFUB_096930	6.33928	6.23696	6.41718	6.28595	6.36518	6.01643	7.0627	7.13818	7.20346	6.93946	6.92898	7.10805
	AFUB_051370	12.0866	12.2051	12.251	12.6265	12.5303	12.4249	11.629	11.6882	11.4824	11.686	11.4922	11.5507
	AFUB_056300	12.2661	12.3621	12.3518	12.7943	13.1218	12.9268	13.4228	13.4699	13.4485	13.1627	12.8816	12.9839
	AFUB_023530	8.91591	8.84743	8.79661	8.18068	8.18209	8.14337	8.31335	8.27957	8.48099	7.75839	7.89239	7.55907
	AFUB_018860	9.97639	9.97761	10.0412	9.16469	9.55162	9.64901	9.0205	8.93047	9.1324	9.02942	9.11069	9.02153
	AFUB_084150	12.84	13.3765	13.4643	13.8647	13.9921	13.8588	13.6868	13.6614	13.3582	14.4315	14.1157	14.0977
	AFUB_011490	7.60095	7.69729	7.59321	8.5656	8.10465	8.27092	8.4768	8.58874	8.43643	8.40903	8.57745	8.88217
	AFUB_073420	9.36628	9.47403	9.42454	10.0239	10.0632	10.1344	10.3612	10.6288	10.4703	10.3657	10.2775	10.2881
	AFUB_092400	6.82455	6.97105	7.07527	6.16003	6.04579	6.18608	6.12491	6.09264	6.14457	6.80871	6.91795	6.98525
	AFUB_037850	10.0139	9.94411	10.0255	9.98717	10.0025	9.90136	10.5038	10.5358	10.4818	10.9481	10.946	10.9678
	AFUB_066490	6.23969	6.04888	6.32553	6.5521	6.36518	6.46504	6.85847	6.73496	6.85344	7.07654	7.50205	7.15839
	AFUB_062320	8.00241	8.10132	8.1825	7.38585	7.68098	7.83007	7.38175	7.31139	7.16884	7.02162	7.0527	7.06869
	AFUB_031740	9.27731	9.23981	9.28864	9.51491	9.55676	9.52896	10.2163	10.2226	10.2601	10.041	10.1579	10.2374
	AFUB_071960	5.91884	5.95351	6.00834	5.72244	5.95132	6.08219	6.43374	6.24457	6.44851	6.88928	6.73495	7.05524
	AFUB_072790	10.1145	10.0141	10.1916	10.0531	9.99689	10.1159	10.3896	10.4759	10.2466	10.8185	11.0247	11.2764
	AFUB_047180	5.91884	6.28548	6.12612	6.99827	6.36518	6.88684	6.31266	6.13606	6.02146	6.73573	7.2313	6.77608
	AFUB_044410	6.60913	6.75999	6.65587	5.72244	5.72244	5.72244	5.72244	5.72244	5.89528	5.72244	5.72244	5.72244
	AFUB_012160	8.33249	8.22166	8.15006	7.37011	7.34946	7.30745	7.25591	7.21848	7.06755	7.69054	7.71769	7.56777
	AFUB_022050	8.6275	8.63877	8.66386	9.41442	9.01416	9.09573	9.50161	9.59301	9.47984	9.62684	9.53576	9.81953
	AFUB_075400	6.70553	6.75999	6.49736	5.72244	5.72244	5.72244	5.72244	5.72244	5.72244	5.72244	5.72244	5.72244
	AFUB_026020	9.29782	9.01	9.05255	8.58448	8.58242	8.54358	8.31013	8.3288	8.36335	8.00393	8.0507	8.00972
	AFUB_095050	5.91884	5.95351	6.00834	6.28595	6.50647	6.34238	6.74354	6.56115	6.72531	7.1589	6.96136	7.02781
	AFUB_084490	9.4742	9.7862	9.821	9.31005	9.08019	9.11029	8.7966	8.72533	8.65998	9.02468	8.52429	8.8919
	AFUB_070240	9.56706	9.59349	9.51394	10.3346	10.413	10.4843	10.4962	10.6619	10.5263	10.5584	10.4153	10.3969
	AFUB_095040	5.72244	5.72244	6.00834	6.38753	6.32428	6.40667	6.58193	6.65267	6.71142	6.96362	6.90679	6.77608
	AFUB_005840	12.4288	12.2739	11.9329	11.6512	11.267	11.5592	11.314	11.1468	11.4413	11.1147	11.5254	11.3584
	AFUB_077440	9.65953	9.35271	9.16499	8.65159	8.60271	8.71486	9.34429	9.29495	9.60096	9.21949	9.98393	9.48099
	AFUB_009500	8.85537	9.12071	8.94278	9.86337	9.98553	9.99636	9.70682	9.7527	9.57812	9.99727	9.80437	10.0042
	AFUB_067310	7.46822	7.57	7.56776	7.90181	7.84979	7.63111	8.12021	8.07715	7.9749	8.58535	8.71789	8.52017
	AFUB_020260	6.27499	6.12182	6.44498	7.10373	6.81838	6.90344	6.67998	6.70299	6.52332	7.24471	7.31087	7.46854
	AFUB_076340	7.13606	7.11263	6.93474	7.81629	7.84097	7.91564	7.8901	7.84424	7.93329	8.01385	8.19218	8.14955
	AFUB_094480	12.7208	12.5351	12.4335	11.9485	11.9255	12.0322	11.4962	11.477	11.5614	11.5828	11.7611	11.74
	AFUB_006710	10.6538	10.5887	10.5454	11.5551	11.5255	11.4143	11.5592	11.6048	11.5722	11.5611	11.2177	11.5112
	AFUB_011410	11.7506	11.5442	11.4436	10.5838	10.8144	10.7333	10.7063	10.6635	10.6671	10.6274	10.617	10.5896
	AFUB_021400	8.21979	8.21487	8.2037	8.7659	8.7093	8.82905	9.08481	9.24976	9.08233	9.31546	9.21755	9.16978
	AFUB_086050	5.72244	5.72244	5.72244	5.72244	5.95132	5.9305	5.88719	5.90792	5.72244	6.54893	6.89551	6.68102
	AFUB_050280	8.05324	8.27478	8.38094	8.44658	8.66667	8.66008	9.30842	9.2074	9.25848	8.94662	9.13817	8.97354
	AFUB_021920	7.79043	7.8037	7.58479	6.95287	6.94088	6.90344	6.87984	6.89296	6.81685	6.83634	6.64977	6.59637
	AFUB_026780	9.48416	9.30986	9.32444	8.59693	8.60271	8.86398	8.4825	8.26275	8.57775	8.28562	8.53926	8.38743
	AFUB_072620	7.6698	7.60306	7.6099	8.41868	8.82561	8.68774	7.99597	8.11543	7.73035	7.97882	8.38836	7.81119
	AFUB_013540	6.94415	6.80616	6.99329	7.47613	7.22449	7.15056	7.69017	7.53065	7.70258	7.85667	7.86813	8.13844
	AFUB_000780	5.72244	5.95351	6.07232	6.38753	6.23213	6.34238	6.26594	6.30541	6.29233	6.80871	7.19783	6.97066
	AFUB_078660	13.3289	13.1449	13.059	12.7347	12.474	12.6735	12.1737	12.0556	12.2747	12.1419	12.3949	12.3604
	AFUB_075300	10.6397	10.5591	10.4796	9.95662	9.6341	9.6589	9.67541	9.53442	9.70078	9.58904	9.57061	9.61726
	AFUB_035149	6.77546	6.78337	6.73412	7.74822	7.64023	7.60499	7.59939	7.76666	7.58493	7.77629	7.64986	7.77495
	AFUB_013660	11.6621	11.4182	11.4834	10.3088	10.6707	10.5621	10.6877	10.5892	10.6488	10.8069	10.7915	10.6996
	AFUB_046860	5.72244	5.72244	5.92477	5.72244	5.72244	5.72244	5.95531	5.72244	5.72244	6.32444	6.93989	6.6398
	AFUB_067420	7.06346	7.22281	7.11399	8.00141	7.71071	7.73049	8.18535	8.1754	8.10074	8.04316	7.95343	8.08727
	AFUB_083640	14.1225	13.8705	13.7767	12.8997	13.0615	13.0169	12.9553	12.9436	12.9849	13.1043	13.139	13.1087
	AFUB_090610	6.16026	6.44633	6.38813	6.65505	7.41349	7.45549	7.13097	7.08481	7.00794	7.18825	7.19783	7.08198
	AFUB_015310	10.5716	10.136	10.3358	9.54055	9.49118	9.61282	9.43238	9.2848	9.53873	9.33657	9.60464	9.39069
	AFUB_002510	9.17008	9.16268	9.34084	9.8012	9.73716	9.79605	9.91443	9.95486	9.80395	10.4186	10.2643	10.3324
	AFUB_046570	8.52166	8.42277	8.31472	7.66394	7.3883	7.70637	7.42086	7.38068	7.46177	7.55696	7.52795	7.63523
	AFUB_052060	7.05087	7.07899	6.96444	7.04174	6.40348	7.04154	6.58193	6.33346	6.34126	7.1589	7.69549	7.29697
	AFUB_094000	9.75297	9.99503	9.89402	9.77447	9.76181	9.87956	10.4858	10.6897	10.5536	10.7674	10.6787	10.5727
	AFUB_051300	7.21505	7.09594	7.34228	7.54653	7.42589	7.75416	7.80347	7.77279	7.7629	8.02369	8.55408	8.19845
	AFUB_069650	10.5001	10.6064	10.5374	10.4368	10.22	10.2616	9.69482	9.59301	9.64558	9.77579	9.60464	9.61726
	AFUB_064950	13.0042	12.8938	12.8009	12.3171	12.2713	12.2085	12.0109	11.9397	11.9533	12.0108	11.8115	11.8697
	AFUB_005170	7.10038	6.9519	6.82302	6.85531	7.01482	6.86995	7.16355	6.65267	6.97679	7.48435	8.18449	7.52366
	AFUB_101300	7.59306	7.68716	7.52412	8.3163	8.29995	8.49049	7.52521	7.43813	7.36223	7.46169	7.33371	7.36042
	AFUB_102340	6.47511	6.75999	6.67612	5.72244	5.72244	5.72244	5.72244	5.72244	5.72244	5.72244	5.72244	5.72244
	AFUB_073630	10.9114	10.972	11.0822	10.4754	10.4073	10.561	9.96819	9.87496	9.85228	10.3205	10.3863	10.137
	AFUB_050130	6.06209	6.04888	6.07232	6.28595	6.32428	6.54425	6.18668	5.72244	5.72244	6.68884	7.07195	6.81142
	AFUB_017800	10.0518	10.1807	10.3601	10.0194	9.61208	10.1803	9.31943	8.97677	9.43283	9.48821	9.92355	9.92033
	AFUB_067880	13.9346	13.755	13.7028	13.0557	13.0246	13.1368	12.7777	12.7228	12.8815	12.8401	12.9868	12.8466
	AFUB_010520	8.20502	8.38123	8.31956	8.44658	8.85954	8.63592	8.87597	8.91205	8.63498	9.62528	9.21018	9.14297
	AFUB_084470	8.15973	8.05614	7.95607	7.77132	7.43817	7.75416	7.1555	7.07381	7.27764	7.02162	7.14566	7.15839
	AFUB_068740	12.1156	11.9616	11.8885	11.442	11.4554	11.4224	11.0232	11.1345	11.047	10.9073	11.0299	11.0359
	AFUB_099010	9.16015	9.19673	9.14374	9.05284	8.98763	9.06614	9.58466	9.46616	9.50884	10.129	10.0522	9.99824
	AFUB_052750	13.3579	13.2449	13.282	12.3991	12.9187	12.6947	12.3429	12.3211	12.3008	12.4759	12.4111	12.3195
	AFUB_044470	6.30806	6.5138	6.52215	6.74648	6.56761	6.54425	6.80281	6.86615	6.87706	7.64539	7.43477	7.32913
	AFUB_038210	13.2184	13.0184	12.9752	12.324	12.2223	12.4159	11.9942	11.9677	12.2712	12.0904	12.4232	12.2304
	AFUB_063970	12.1697	11.9398	11.871	10.9846	11.2218	11.261	11.0284	10.9549	11.1103	11.135	11.1452	11.1147
	AFUB_091650	9.38555	9.26248	9.28864	8.54646	8.43711	8.5305	8.8909	8.87447	8.78373	9.58904	9.4864	9.47671
	AFUB_088760	8.99651	8.87304	8.75139	8.62149	8.47075	8.48598	8.17114	7.9499	7.92386	7.95837	7.8583	7.92736
	AFUB_013950	12.3699	12.1926	12.1303	11.5814	11.2016	11.6022	11.3715	11.165	11.4824	11.2359	11.496	11.2604
	AFUB_020910	9.72306	9.70844	9.81766	9.38284	9.32331	9.35949	8.70763	8.64756	8.748	8.86398	9.08469	9.0362
	AFUB_056440	7.78364	7.66666	7.5763	7.89143	7.71071	7.68178	8.61778	8.6603	8.73762	8.03346	8.08853	7.97235
	AFUB_040100	11.7444	11.7533	11.8361	11.1851	11.1141	11.1162	10.7445	10.8535	10.7129	11.0052	10.7792	10.8362
	AFUB_005010	10.266	10.5021	10.5424	11.0986	11.181	11.207	11.2684	11.3397	11.2634	11.5062	11.327	11.5247
	AFUB_056750	11.0345	11.0527	11.0471	11.7309	11.6497	11.7297	11.9293	12.0187	11.9519	11.983	12.1836	11.9574
	AFUB_030110	8.88899	9.12426	9.0975	9.79323	9.9548	9.96007	9.52893	9.29292	9.68884	9.99847	10.0346	9.99824
	AFUB_056010	7.10038	7.09594	7.07527	7.6886	7.58734	7.6567	8.06341	8.02265	8.07566	7.16877	7.42783	6.97066
	AFUB_062330	11.2664	11.3349	11.4824	11.1841	11.0584	11.2043	10.541	10.4996	10.5832	10.432	10.507	10.3776
	AFUB_078070	6.85588	6.97105	6.85629	7.33799	7.3093	7.5042	7.73571	7.54541	7.52166	7.90583	8.13737	7.82541
	AFUB_100270	6.27499	6.40988	6.25517	6.5521	6.50647	6.30742	6.51981	6.47903	6.54086	7.34147	7.0131	7.49642
	AFUB_049220	5.72244	5.72244	5.92477	5.72244	5.95132	6.18608	6.51981	6.70299	6.48692	6.72038	6.55463	6.70088
	AFUB_099370	11.1751	10.9444	10.9219	10.0397	10.2424	10.2962	10.0419	9.91612	10.1496	10.0675	10.2897	10.271
	AFUB_062910	7.1477	7.20773	7.28938	8.33889	7.82315	7.76971	8.15317	8.25	8.21577	7.84549	7.57816	7.86029
	AFUB_029260	6.72354	6.54529	6.65587	7.53277	7.40096	7.37319	7.49544	7.88977	7.33977	7.56399	7.47558	7.40088
	AFUB_003900	9.5425	9.49054	9.59613	8.71561	8.84691	8.89132	8.64586	8.58205	8.76598	8.60469	8.45325	8.5411
	AFUB_057770	6.39715	6.44633	6.47167	6.58794	6.32428	6.54425	6.94127	7.02863	7.15111	7.35822	7.39251	7.35008
	AFUB_090640	11.1069	11.4016	11.4881	11.683	11.758	12.0499	11.3719	11.2184	11.5049	12.0367	12.3647	12.2788
	AFUB_100940	5.72244	5.95351	5.72244	6.33896	6.2802	6.30742	6.62543	6.82447	6.79163	6.78023	6.61931	6.79392
	AFUB_086920	11.3299	11.2887	11.2586	10.6336	10.7699	10.5107	10.1892	10.3206	10.2119	10.4859	10.5145	10.4423
	AFUB_004460	7.30906	7.30932	7.31083	7.61312	7.61934	7.59616	7.97133	7.94454	8.00639	8.2363	8.40815	8.4241
	AFUB_007650	8.57181	8.67335	8.75139	8.94594	9.22	9.21635	9.43816	9.38692	9.38257	9.83209	9.65014	9.66119
	AFUB_051350	7.1243	6.9519	7.12659	6.47473	6.47384	6.83524	6.18668	6.04326	6.2093	6.1685	6.0661	6.21864
	AFUB_034230	6.8862	7.0083	6.7885	7.25356	7.17957	7.45549	7.71567	7.68407	7.39153	8.0089	7.87789	7.88077
	AFUB_046340	8.54116	8.51325	8.37168	8.77138	8.78201	8.70717	9.56236	9.39448	9.4783	9.15171	9.22488	9.2623
	AFUB_008920	11.1298	11.0936	11.0199	10.1203	10.4979	10.4092	10.2616	10.151	10.2008	10.1247	10.1787	10.016
	AFUB_016420	7.50278	7.7272	7.87783	8.10296	8.21587	8.32285	8.1165	8.32477	8.0966	8.85866	8.77437	8.68317
	AFUB_052810	9.04058	9.10644	9.26672	9.99182	9.49387	9.81738	9.92062	9.79747	9.94209	10.0607	10.2384	10.1783
	AFUB_100320	6.06209	6.37124	6.21604	6.90532	6.67703	6.51881	6.94127	7.0627	6.97679	7.19786	7.2954	7.20651
	AFUB_051540	8.92477	9.01383	9.00021	9.55005	9.99122	9.94238	9.9319	9.93303	9.99898	9.7128	9.46029	9.45079
	AFUB_018770	9.37702	9.33145	9.3912	9.32491	9.49654	9.58817	10.0829	9.98386	10.0329	10.306	10.3871	10.2017
	AFUB_081220	6.20168	5.95351	6.21604	6.65505	6.32428	6.34238	6.76772	6.86615	6.81685	7.16877	6.95068	7.22981
	AFUB_036810	12.1018	12.1951	12.1654	13.0563	12.4385	12.522	12.6227	12.9388	12.6306	13.2045	12.9587	13.2848
	AFUB_031520	8.98245	8.82572	8.79319	8.12937	8.20246	8.43529	8.16398	8.2022	8.30051	7.74632	7.93495	7.71474
	AFUB_080230	6.47511	6.71128	6.67612	5.72244	5.72244	5.72244	5.72244	5.72244	5.72244	5.72244	5.72244	5.72244
	AFUB_054480	6.58839	6.57549	6.61379	7.41671	7.5321	7.32978	7.34814	7.58155	7.42717	7.57099	7.66717	7.33965
	AFUB_033740	5.91884	5.72244	5.72244	5.72244	5.95132	6.01643	6.31266	6.21117	6.29233	6.65608	7.00296	6.55039
	AFUB_031120	6.11433	6.18312	6.00834	6.28595	6.2802	6.18608	6.8366	6.54147	6.66835	6.82263	7.39966	6.8286
	AFUB_025370	9.70786	9.65822	9.76498	10.2441	10.2021	10.2512	10.6254	10.7429	10.72	10.6969	10.5226	10.612
	AFUB_079050	6.27499	6.23696	6.25517	6.92938	7.0325	7.15056	7.1952	7.2843	7.22873	7.25386	7.0527	7.06869
	AFUB_026800	9.93498	9.86206	10.0597	9.43851	9.47227	9.30244	9.57683	9.75563	9.49365	8.82898	8.89022	8.96436
	AFUB_001810	13.0996	12.9043	12.8825	11.9797	12.2701	12.2048	13.0673	13.0889	13.1177	12.9004	13.133	13.0165
	AFUB_095620	8.90997	9.06274	9.15175	8.62756	8.92504	8.85706	9.36265	9.15707	9.08436	9.77719	9.62412	10.0116
	AFUB_034500	6.82455	6.87136	6.67612	7.30496	7.32284	7.35168	7.72573	7.48527	7.7413	7.7822	7.92091	7.60196
	AFUB_044900	6.72354	7.11263	6.77074	6.71708	7.01482	6.99757	7.36842	7.33786	7.5086	7.83986	7.67288	7.78957
	AFUB_054020	10.4913	10.6655	10.7424	10.7503	10.8811	11.0016	11.0497	11.1423	10.977	11.6737	11.6567	11.6728
	AFUB_014890	7.63202	7.33676	7.55049	8.30869	8.03778	8.08999	8.37924	8.58205	8.54226	8.28965	8.3649	8.37343
	AFUB_002070	7.25779	7.42805	7.46962	6.80251	6.94088	7.13752	6.51981	6.27587	6.65348	6.37604	6.57132	6.57373
	AFUB_032580	6.64906	6.80616	6.54613	7.41671	7.10036	7.21352	7.42086	7.57441	7.42717	7.58485	7.71769	7.73006
	AFUB_024820	6.68712	6.8284	6.80592	7.5736	7.11667	6.98248	7.63757	7.79103	7.59109	7.67781	7.23951	7.73765
	AFUB_020850	7.10038	7.42805	7.40275	7.35416	6.97853	7.02709	7.59384	7.73552	7.47534	8.05757	8.1493	8.09306
	AFUB_068810	6.56707	6.91246	6.56935	6.95287	6.75054	6.78062	7.3751	7.23768	7.39875	7.57794	7.57816	7.68353
	AFUB_026110	12.9239	12.6993	12.7039	12.3207	12.2319	12.2907	11.8003	11.8496	11.9209	11.9453	11.7766	11.7858
	AFUB_000020	6.58839	6.57549	6.6959	5.72244	5.72244	5.72244	5.72244	5.72244	5.72244	5.72244	5.72244	5.72244
	AFUB_028740	13.4183	13.4059	13.3525	13.5691	12.8987	12.8444	12.4893	12.5089	12.4631	12.6569	12.6306	12.848
	AFUB_037670	7.42358	7.20773	7.44142	8.03924	8.41998	8.28147	8.17471	8.1754	8.00193	8.27752	8.26683	8.28123
	AFUB_019570	7.10038	7.07899	7.00741	7.95255	7.75876	7.62247	8.00409	8.21978	7.92858	7.71564	7.97166	7.88077
	AFUB_005060	10.0043	9.98538	10.0681	9.95424	10.2021	10.0971	9.38228	9.30301	9.36262	9.20911	9.22671	9.25231
	AFUB_091900	6.87116	6.73597	6.97896	7.32159	7.22449	7.2257	7.9919	7.66423	7.9749	7.38291	7.67857	7.5415
	AFUB_078860	9.0021	8.97895	8.94278	7.98209	8.15444	7.92253	8.16039	8.05759	8.02405	8.29367	8.12129	8.37343
	AFUB_004870	13.6324	13.5146	13.4467	12.8387	13.3358	13.187	12.5863	12.6184	12.4887	12.8444	12.6733	12.7503
	AFUB_074610	7.57713	7.82213	7.47887	8.20562	8.51971	8.32285	8.50225	8.4776	8.30764	8.655	8.41142	8.68317
	AFUB_034760	8.09686	8.30696	8.33397	8.54002	8.99906	8.93792	8.96526	9.09561	8.88108	9.34984	9.08469	9.27469
	AFUB_030930	6.64906	6.87136	7.00741	6.65505	6.90175	6.79919	7.56571	7.94454	7.62738	7.18825	7.14566	7.12086
	AFUB_093730	12.9938	12.7663	12.726	11.8293	11.895	11.8699	12.0414	11.8934	12.188	11.9742	12.2441	11.9478
	AFUB_067860	11.0894	11.0545	11.1326	11.8626	11.6658	11.9215	11.8697	11.7638	11.9552	12.14	12.0036	12.1849
	AFUB_006730	10.2216	10.09	10.0469	9.90091	9.79257	9.91131	10.5154	10.5307	10.5767	10.9592	10.7454	10.8763
	AFUB_012900	6.9989	7.07899	7.1875	7.74822	7.42589	7.5602	7.79875	7.85577	7.83579	8.17641	7.92561	8.20908
	AFUB_010890	10.709	10.8907	10.9774	11.1952	11.108	11.2163	11.5714	11.452	11.528	11.8734	11.9144	11.8522
	AFUB_058590	6.90102	6.93238	7.07527	7.38585	7.48604	7.43544	7.85432	7.97634	7.78941	8.08595	7.79769	7.76016
	AFUB_049230	8.52949	8.52958	8.5213	9.47223	9.42245	9.34237	9.42075	9.47688	9.49365	9.28418	9.40821	9.36777
	AFUB_032880	6.42418	6.37124	6.49736	6.6222	6.77372	6.74228	7.13097	6.87965	6.96619	7.65846	7.24766	7.40088
	AFUB_039810	12.9461	12.7513	12.7556	11.7515	11.9111	11.926	11.9942	11.904	12.1069	11.9313	12.1441	11.9665
	AFUB_003390	8.29131	8.13785	8.17714	7.38585	7.5545	7.37319	7.1555	7.19894	7.39875	7.2355	7.44853	7.37067
	AFUB_096810	9.94653	9.95404	9.9453	9.30631	9.43646	9.36435	9.18474	9.20094	9.13437	8.82351	8.96906	8.92387
	AFUB_019160	9.35328	9.09925	9.16499	9.9708	9.97791	9.38838	9.96919	9.97886	9.72046	9.79388	9.72804	10.4832
	AFUB_090920	11.349	11.6686	11.5505	12.0591	12.1041	12.179	12.3771	12.3932	12.3349	12.55	12.529	12.461
	AFUB_100400	6.56707	6.44633	6.32553	6.80251	6.97853	6.72247	7.13921	7.0957	7.26963	7.51391	7.54702	7.25264
	AFUB_059630	9.4561	9.44324	9.5486	9.17294	9.42526	9.21635	9.92678	9.96628	9.83435	10.3099	10.2139	10.2273
	AFUB_003090	7.25779	7.45289	7.3729	7.38585	7.23907	7.21352	7.62678	7.43009	7.47534	8.26529	8.09267	8.33053
	AFUB_054940	9.5425	9.05533	9.02662	8.49409	8.41422	8.70717	8.22366	8.29204	8.4103	8.21096	8.63144	8.45097
	AFUB_068500	10.9498	11.0609	11.1623	11.6372	12.105	11.935	11.9199	12.0592	11.9383	11.9344	11.7689	11.7396
	AFUB_021370	12.0966	11.8772	11.7817	11.0168	11.267	11.227	10.9976	10.8998	11.1103	11.01	11.2736	10.9579
	AFUB_047590	9.4722	9.67756	9.72282	10.66	10.4657	10.6218	9.96021	10.045	9.96753	9.67873	9.63787	9.79061
	AFUB_011820	10.3509	10.6485	10.8747	11.0964	11.2963	11.124	11.2987	11.2168	11.2195	11.7263	11.5828	11.6376
	AFUB_059520	7.1477	7.35024	7.43187	8.47393	7.95932	8.04067	8.10904	8.12483	8.01082	8.19811	8.04215	8.2559
	AFUB_061360	6.80848	6.87136	6.75262	6.6222	6.90175	6.78062	7.1952	7.36374	6.98728	7.69686	7.64986	7.73006
	AFUB_034160	5.72244	5.72244	5.72244	5.72244	5.72244	5.9305	6.31266	6.54147	6.26613	6.70476	6.5201	6.57373
	AFUB_096380	8.40704	8.30058	8.34823	7.65142	7.80508	7.56929	7.44624	7.50817	7.38427	7.47684	7.25576	7.56777
	AFUB_049860	7.76995	7.79438	7.6979	6.71708	6.77372	6.79919	7.00844	6.93182	6.85344	6.92715	7.0527	7.01382
	AFUB_091920	8.27731	8.30696	8.33397	8.14669	8.26823	8.08999	7.89889	7.97634	7.77887	7.4071	7.28758	7.26388
	AFUB_098700	11.7644	11.7974	11.6824	12.0723	12.0412	12.0269	11.2162	11.3319	11.2126	11.2774	10.9288	11.1391
	AFUB_045550	6.56707	6.5138	6.41718	7.63878	7.25347	7.24966	7.38836	7.49295	7.26157	7.333	7.23951	7.19467
	AFUB_067640	11.1819	11.1619	11.1747	11.4068	11.4465	11.3268	11.7947	11.8811	11.7623	12.2631	11.9839	12.2043
	AFUB_094530	11.0018	11.1229	11.2463	10.3106	10.5463	10.5663	10.1039	10.1731	10.0924	10.3842	10.4001	10.2273
	AFUB_000750	5.72244	5.95351	5.72244	6.08018	5.95132	6.2701	6.18668	6.21117	6.34126	6.68884	7.10019	6.5263
	AFUB_062180	6.80848	6.87136	6.91955	7.35416	7.61934	7.5042	7.62135	7.72286	7.70818	7.86775	7.92561	7.81119
	AFUB_071330	6.72354	6.68586	6.82302	7.81629	7.73015	7.66512	7.57704	7.5232	7.52166	7.50659	7.54069	7.52366
	AFUB_064300	11.1616	10.9163	10.8906	10.3143	10.1556	10.3665	10.0579	10.0402	10.1534	10.0163	10.2456	10.0248
	AFUB_059400	8.40277	8.49118	8.59441	8.22199	7.7493	8.0089	7.65887	7.55272	7.6033	7.46169	7.64986	7.76758
	AFUB_046130	6.9719	6.8284	6.59189	7.47613	7.19474	7.41505	7.70043	7.68407	7.80506	7.70315	7.55957	7.69923
	AFUB_020450	12.5886	12.4596	12.3506	11.7433	11.6823	11.6686	11.5579	11.4735	11.6056	11.5366	11.6617	11.5446
	AFUB_020300	6.3689	6.65964	6.65587	6.58794	6.53768	6.51881	6.69308	6.3858	6.26613	7.14894	7.54069	7.30779
	AFUB_088430	11.2606	11.071	11.109	10.1054	10.4859	10.3062	10.3498	10.3663	10.3669	10.935	10.976	11.0045
	AFUB_022430	8.31434	8.39919	8.52546	9.16055	9.29587	9.36192	8.8191	8.70706	8.87873	9.39076	9.30141	9.29428
	AFUB_081780	5.72244	5.72244	5.72244	5.97573	5.72244	6.01643	6.35577	6.27587	6.34126	6.72038	6.5022	6.79392
	AFUB_059250	8.14945	8.29418	8.13907	8.82501	8.58752	8.78959	9.16914	9.06742	9.00696	9.10091	9.0333	9.22703
	AFUB_063960	12.5741	12.8352	13.0216	12.3732	12.4388	12.5195	11.8304	11.897	11.7034	12.3515	12.2417	12.1007
	AFUB_058380	12.1654	12.198	12.2766	11.5566	11.7564	11.6524	11.379	11.4035	11.4179	11.2318	11.2095	11.1945
	AFUB_083480	9.19705	9.04787	8.99725	9.95424	9.62924	9.69396	10.0682	9.9751	10.0671	9.59063	9.94249	9.97878
	AFUB_079350	6.11433	5.72244	6.07232	6.22709	6.23213	6.37537	6.70598	6.73496	6.55799	6.86318	7.0131	6.89432
	AFUB_069770	8.96825	8.9472	9.00612	8.41868	8.60774	8.56938	9.55042	9.45898	9.68751	8.78184	9.05614	8.89513
	AFUB_030120	6.92998	7.02643	6.96444	6.08018	6.36518	5.9305	6.09004	6.24457	6.29233	6.08713	6.0661	6.07417
	AFUB_033390	5.72244	5.72244	5.72244	5.72244	5.95132	5.9305	6.3762	6.45692	6.29233	6.5863	6.64977	6.70088
	AFUB_068360	11.2993	11.1255	11.1164	10.3273	10.4312	10.2222	10.2477	10.232	10.2655	10.4487	10.4561	10.3253
	AFUB_083150	7.02521	6.97105	7.12659	7.84903	7.58734	7.53252	7.8768	8.1012	7.95657	7.92181	7.92561	7.86029
	AFUB_081080	7.63202	7.67695	7.73596	8.05776	8.01473	7.84473	7.24849	7.18904	7.14214	6.95161	7.0131	7.17061
	AFUB_007130	7.24726	7.30932	7.15136	8.24619	7.92658	7.99597	8.01215	8.09642	7.95657	8.12741	8.04643	8.28123
	AFUB_032040	13.8916	13.7016	13.6602	13.3241	13.1237	13.2452	12.8087	12.7718	12.8467	12.8954	12.8592	12.8809
	AFUB_049110	6.06209	5.95351	6.21604	6.97583	6.62419	6.79919	6.9897	7.08481	7.01812	6.72038	6.90679	6.94082
	AFUB_024680	7.25779	7.47723	7.52412	8.03924	7.90148	7.68178	8.3069	8.3085	8.32178	8.38672	8.21501	8.27621
	AFUB_090530	6.47511	6.78337	6.35765	6.68664	6.53768	6.72247	7.04493	6.96922	6.98728	7.46929	7.27178	7.62699
	AFUB_005210	10.4863	10.1325	10.0211	9.71948	9.6534	9.6589	10.1335	10.2642	10.603	10.0281	9.47418	9.34213
	AFUB_034540	10.3257	10.5421	10.7407	10.8418	10.6142	10.9047	11.1543	10.9395	11.2947	11.1795	11.724	11.367
	AFUB_057590	8.736	8.88148	8.99427	9.18114	9.09445	9.36435	8.98325	8.76413	9.03464	9.56652	9.91343	9.83461
	AFUB_098460	11.0744	10.8552	10.8651	10.3599	10.3182	10.2974	10.0495	10.0616	10.0803	10.027	9.85817	10.082
	AFUB_071240	7.01214	7.23769	7.08834	7.95255	7.73015	7.95642	7.94621	7.96583	7.83072	8.10914	8.07604	7.97865
	AFUB_029070	11.0392	11.3112	11.1564	11.4386	11.7362	11.7986	11.9468	11.9985	11.978	12.2342	12.0191	12.0689
	AFUB_083930	8.55657	8.70231	8.86019	9.51167	9.59221	9.5268	9.57159	9.37168	9.43601	9.62994	9.61997	9.65554
	AFUB_027580	10.7807	10.7408	10.7337	10.548	10.9054	10.9071	11.474	11.3132	11.4106	11.6778	11.5976	11.4184
	AFUB_027940	10.329	10.498	10.5067	10.5512	10.169	10.1721	9.49608	9.57485	9.56801	9.79388	9.79949	9.8296
	AFUB_058470	6.75849	6.5138	6.44498	7.27095	6.86098	6.98248	7.3413	7.16898	7.12397	7.76439	7.1893	7.55032
	AFUB_084830	6.82455	6.9519	6.77074	6.43258	6.32428	6.18608	6.12491	5.98457	5.96673	5.98065	6.02023	5.72244
	AFUB_073440	8.84606	8.81253	8.86346	9.03935	9.23293	9.02673	9.39125	9.34656	9.33559	9.60175	9.72933	10.0973
	AFUB_060510	9.47819	9.49601	9.52422	10.1288	9.71668	9.70163	9.33502	9.63184	9.49974	9.28616	8.46901	9.21422
	AFUB_100850	5.91884	5.72244	6.00834	6.6222	6.90175	6.72247	6.43374	6.79561	6.75244	6.62195	6.77458	6.70088
	AFUB_020180	12.2684	12.61	12.7576	12.6365	12.7687	12.8676	13.1932	13.1232	13.0621	13.5984	13.4129	13.4084
	AFUB_019400	11.3801	11.7708	11.9794	11.6758	11.7833	11.7847	11.5879	11.807	11.3665	12.6677	12.2908	12.3468
	AFUB_073470	7.56099	7.68716	7.72087	8.47393	8.21587	8.26029	8.56256	8.55838	8.50582	8.53914	8.61743	8.56172
	AFUB_063330	9.19218	9.33756	9.35936	8.81445	9.11208	9.08397	8.39144	8.46671	8.35651	8.45615	8.5	8.52858
	AFUB_097110	5.99998	5.95351	6.07232	6.16003	6.11806	6.18608	6.74354	6.71913	6.88866	6.84986	6.82485	6.87831
	AFUB_042940	10.9462	10.9425	10.9488	10.5822	10.8554	10.8061	11.3078	11.1244	11.2278	11.821	11.7346	11.6121
	AFUB_015440	8.00241	7.85823	7.93694	7.33799	7.25347	7.42529	7.4525	7.38068	7.42012	6.78023	6.95068	6.94082
	AFUB_092200	8.41555	8.62874	8.61405	9.44532	9.55932	9.5268	9.42657	9.21384	9.41358	9.17324	9.00582	8.96436
	AFUB_087290	7.1243	7.35024	7.26752	6.38753	6.56761	6.63827	6.43374	6.13606	6.31733	6.42362	6.53757	6.47556
	AFUB_018250	11.7021	11.968	12.1249	12.2644	12.4861	12.6378	12.7641	12.6789	12.5622	12.8922	12.9337	12.8231
	AFUB_005560	11.9027	11.7264	11.6992	10.6454	11.2154	11.0814	11.0303	10.9221	10.9792	10.9782	10.9738	10.8876
	AFUB_047370	5.91884	5.95351	6.00834	6.22709	6.17879	6.22991	6.91104	7.04011	6.87706	6.6392	6.55463	6.5263
	AFUB_046290	5.72244	5.72244	5.72244	6.47473	6.23213	6.56885	6.31266	6.24457	6.44851	6.73573	6.76157	6.68102
	AFUB_036830	7.94354	7.91909	7.85067	8.63361	8.37916	8.17783	8.57325	8.73137	8.77615	7.73414	7.96712	7.78957
	AFUB_079240	9.81572	10.0682	10.0312	9.54055	9.46682	9.38121	9.25532	9.23297	9.24582	9.16251	8.91775	8.87237
	AFUB_050260	10.1953	10.1114	10.1163	9.26065	9.6462	9.75424	9.44391	9.39071	9.44077	9.25018	9.14011	9.11288
	AFUB_060220	7.64726	7.64581	7.52412	8.26209	8.09008	8.16071	8.63571	8.54121	8.71663	8.16322	8.375	8.21962
	AFUB_015350	11.2327	11.5244	11.5495	12.1978	11.9289	11.8817	11.7627	11.7907	11.6685	12.5101	12.3795	12.3319
	AFUB_056760	9.65249	9.64354	9.60777	10.0838	10.2893	10.2289	10.5424	10.6071	10.596	10.5665	10.3376	10.5178
	AFUB_086930	8.3189	8.31962	8.16096	8.03924	8.03778	8.01531	8.56792	8.82179	8.6038	9.0964	8.95364	8.88542
	AFUB_101720	5.91884	5.95351	5.72244	6.38753	6.23213	6.34238	6.33462	6.43407	6.26613	6.83634	6.86084	6.98525
	AFUB_079860	6.45013	6.57549	6.6959	5.72244	5.72244	5.72244	5.72244	5.72244	5.72244	5.72244	5.72244	5.72244
	AFUB_069700	8.58688	8.57219	8.70831	8.12937	8.2423	8.16644	7.83606	7.85577	7.83072	7.56399	7.60252	7.82541
	AFUB_063410	9.03787	9.0884	8.98831	8.20562	8.62766	8.61134	8.19239	8.2022	8.18111	8.26119	7.97166	8.25078
	AFUB_030870	7.89447	8.22841	8.17714	8.46033	8.74158	8.66804	8.72206	8.84976	8.81365	9.28418	8.9994	8.86909
	AFUB_085980	8.25841	8.35077	8.48753	8.57822	8.88034	8.76017	8.96526	9.02649	9.14806	9.40898	9.30488	9.29672
	AFUB_012810	9.49405	9.37959	9.29587	8.78227	8.95276	8.92145	8.47965	8.5133	8.62654	8.50172	8.46901	8.41502
	AFUB_080640	5.72244	5.95351	6.00834	6.28595	6.04579	6.13749	6.77957	6.54147	6.62291	6.68884	6.70749	6.91006
	AFUB_065420	6.62934	6.65964	6.65587	6.92938	6.43959	6.54425	6.87984	6.93182	7.09613	7.4386	7.43477	7.62699
	AFUB_029460	8.22955	8.68307	8.40837	9.2529	9.32331	9.40967	9.15338	9.25393	9.14806	9.17537	8.62305	8.91435
	AFUB_013430	9.89979	9.96194	10.1445	9.53418	9.70054	9.7263	9.13208	9.2074	9.33217	9.07824	9.1087	9.05935
	AFUB_035520	5.72244	5.72244	5.72244	5.72244	6.04579	5.72244	6.2898	6.13606	6.10802	6.72038	6.61931	6.59637
	AFUB_029720	7.98502	8.20804	8.28533	8.43966	8.07534	8.16071	8.64586	8.65394	8.54824	9.0412	8.98648	9.1184
	AFUB_031910	10.5491	10.5075	10.5574	10.5194	10.666	10.6096	11.0609	11.0328	10.9507	11.4222	11.4349	11.506
	AFUB_082360	11.5873	11.9009	12.0092	11.8091	12.0657	11.9503	11.0525	11.2735	10.8786	11.9133	11.6425	11.6169
	AFUB_051530	13.3526	13.1649	13.1374	12.3772	12.3492	12.4795	12.3799	12.2525	12.4296	12.3252	12.6075	12.331
	AFUB_086260	6.06209	6.18312	6.41718	6.28595	6.04579	6.08219	6.77957	6.59904	6.62291	6.78023	7.02314	7.18271
	AFUB_080250	6.49923	6.54529	6.67612	5.72244	5.72244	5.72244	5.72244	5.72244	5.72244	5.72244	5.72244	5.72244
	AFUB_080560	10.5983	10.7635	10.7805	10.9481	11.2802	11.3489	10.2567	10.2394	10.0732	10.7376	10.7023	10.6447
	AFUB_061150	12.3785	12.2142	12.0649	11.9768	11.6968	11.7487	11.314	11.3899	11.3524	11.251	11.5035	11.379
	AFUB_006190	10.6264	10.7969	10.8611	11.3762	11.5577	11.4764	11.5691	11.6828	11.584	11.7446	11.6195	11.6347
	AFUB_027310	10.3157	10.0645	10.1082	9.33595	9.35615	9.36435	9.71397	9.35434	9.74243	9.16251	9.4066	9.21422
	AFUB_091720	6.27499	6.04888	6.21604	6.33896	6.17879	6.40667	6.3762	6.09264	6.29233	6.72038	7.35611	6.95585
	AFUB_002730	9.13246	9.36472	9.30068	9.51167	9.5125	9.55887	9.8575	9.92134	9.65379	10.3433	10.1664	10.1991
	AFUB_040340	10.0624	9.96588	10.0197	9.62385	9.5361	9.41903	9.1569	9.13462	9.07824	9.16896	9.04995	9.18036
	AFUB_064780	11.2813	11.0443	11.0386	10.2825	10.3436	10.4609	10.2818	10.2066	10.4183	10.1443	10.3266	10.2412
	AFUB_029100	9.1873	9.31297	9.13838	9.00735	9.31118	8.9925	9.82597	9.78605	9.91959	10.0491	9.75226	9.82458
	AFUB_060180	8.13389	8.04073	8.00576	7.89143	7.60877	7.85199	7.60492	7.54541	7.59109	8.03346	8.90863	8.29621
	AFUB_044030	5.91884	5.72244	5.72244	5.97573	5.72244	6.08219	6.09004	6.09264	5.72244	6.44615	6.86084	6.66066
	AFUB_073360	10.7936	10.6522	10.5414	10.1097	9.83541	9.9359	9.73872	9.71855	9.76408	9.79388	9.90095	9.86756
	AFUB_011660	6.85588	6.80616	6.88844	7.8273	7.67092	7.63111	7.71567	7.51571	7.63333	7.62554	7.77684	7.73765
	AFUB_028130	10.4725	10.4171	10.3405	9.89348	9.70054	9.69972	9.51943	9.44084	9.55783	9.50185	9.50755	9.61532
	AFUB_032870	10.5166	10.5759	10.4282	11.0157	11.3723	11.263	11.3853	11.5124	11.3723	11.3778	11.2967	11.2081
	AFUB_085960	6.30806	6.5138	6.1734	6.08018	6.17879	6.56885	6.33462	6.50045	6.36425	7.27192	7.02314	7.04162
	AFUB_055620	11.0162	10.8457	10.7345	9.84552	10.0119	9.91627	10.1335	9.97635	10.2091	10.0891	10.3224	10.1952
	AFUB_082380	6.20168	6.5138	6.12612	6.47473	6.2802	6.46504	7.00844	6.9934	6.94465	7.17855	7.02314	7.09509
	AFUB_092520	5.99998	5.95351	6.07232	6.77493	6.40348	6.66013	6.71868	6.63519	6.79163	6.78023	6.90679	7.17061
	AFUB_069030	7.07591	6.93238	7.02134	7.40138	7.16418	7.29613	7.61042	7.85002	7.70258	7.95837	7.85335	7.96601
	AFUB_034080	6.3689	6.23696	6.54613	6.85531	6.99683	7.16344	7.27786	7.08481	7.22873	7.1185	7.35611	7.35008
	AFUB_057280	6.70553	6.91246	6.75262	6.97583	6.99683	6.85275	7.43994	7.40564	7.39875	7.65846	7.80285	7.61036
	AFUB_052260	9.5501	9.59349	9.54052	10.4006	10.452	10.4654	10.4698	10.3266	10.4453	10.4373	10.2312	10.3265
	AFUB_079840	6.58839	6.54529	6.65587	5.72244	5.95132	5.72244	5.72244	5.72244	5.72244	5.72244	5.89457	5.72244
	AFUB_027590	14.1338	13.9177	13.8678	13.1885	13.2474	13.2965	13.0663	13.0767	13.2011	13.068	13.183	13.0507
	AFUB_023670	8.27731	8.28774	8.36702	9.24119	8.92504	8.90814	9.04734	9.18355	9.26208	8.92132	9.12449	9.31121
	AFUB_024310	9.91456	9.93411	9.85879	9.25678	9.31422	9.11896	9.11408	9.07688	9.06386	8.93403	8.9994	8.94582
	AFUB_057010	7.15921	7.30932	7.23392	7.70075	7.87589	7.81524	8.09778	8.15723	8.30408	8.16322	7.82835	7.95965
	AFUB_015170	9.10422	9.42329	9.37309	10.2107	10.0829	10.0544	10.0026	10.1785	9.80763	10.2213	9.9688	10.2474
	AFUB_045760	6.62934	6.57549	6.49736	5.72244	5.72244	5.72244	5.72244	5.72244	5.72244	5.72244	5.72244	5.72244
	AFUB_000900	6.06209	6.12182	6.1734	6.6222	6.77372	6.59268	6.90075	6.93182	6.73898	7.17855	7.10944	6.98525
	AFUB_064830	12.9534	12.7519	12.7229	12.6257	12.0394	12.0532	11.8945	11.8724	12.0336	12.0718	12.0755	12.0565
	AFUB_095900	12.8542	12.6153	12.6279	12.1411	11.9051	12.0879	11.7527	11.7466	11.9243	11.7728	11.9445	11.8882
	AFUB_084880	10.5147	10.3192	10.4541	9.90338	9.92339	9.83318	9.62317	9.58478	9.41358	9.49675	9.64061	9.55176
	AFUB_004770	6.68712	6.57549	6.82302	7.49054	7.37549	7.42529	7.21835	7.65082	7.1949	7.49922	7.81311	7.29697
	AFUB_066380	6.06209	5.72244	5.92477	5.97573	5.72244	5.72244	6.26594	6.04326	6.23853	6.52952	6.63469	6.89432
	AFUB_059580	9.38555	9.42042	9.37537	9.14805	8.9838	8.95419	8.53547	8.69474	8.58939	8.64881	8.32373	8.53276
	AFUB_015640	7.1124	7.22281	6.99329	7.8273	7.76816	7.88067	7.93347	7.9711	7.75215	8.15436	7.72319	8.06977
	AFUB_045690	6.45013	6.65964	6.56935	5.72244	5.72244	5.72244	5.72244	5.72244	5.72244	5.72244	5.72244	5.72244
	AFUB_097700	5.72244	6.18312	6.1734	6.22709	6.23213	6.18608	6.62543	6.73496	6.68295	6.80871	6.82485	7.01382
	AFUB_054440	6.11433	6.04888	6.00834	6.43258	6.32428	6.37537	6.55152	6.58033	6.57474	6.60433	7.2954	7.04162
	AFUB_076520	10.2544	10.0461	10.0283	9.24901	9.30813	9.21635	9.6181	9.5514	9.6387	10.0503	10.0491	10.1965
	AFUB_055510	7.25779	7.26688	7.41254	7.5736	7.20971	7.46539	7.63219	7.56722	7.56001	8.09062	8.49693	7.94037
	AFUB_088670	10.3378	10.5681	10.5565	10.9301	11.2299	11.0458	10.9888	11.1147	10.9496	11.677	11.3642	11.3203
	AFUB_033760	5.72244	5.72244	5.92477	6.16003	6.17879	6.01643	6.35577	6.27587	6.38639	6.65608	6.74836	6.89432
	AFUB_082990	7.65482	7.67695	7.50622	6.74648	6.81838	6.86995	6.77957	6.56115	6.93371	6.97549	6.96136	7.38082
	AFUB_096940	6.92998	6.9519	6.99329	7.10373	6.83993	6.7022	7.66414	7.69062	7.84084	7.54278	7.31087	7.44001
	AFUB_087540	8.71565	8.35077	8.47465	7.94256	7.86725	7.85199	8.63061	8.78748	8.53625	7.88421	8.55702	8.8291
	AFUB_089520	10.9914	11.0554	11.0766	10.6217	11.1036	10.9844	10.2961	10.2907	10.1291	10.4159	10.2474	10.3946
	AFUB_042480	7.1243	7.11263	7.12659	7.06281	7.0838	6.95161	7.24849	7.00528	7.33977	7.54989	8.27768	7.69141
	AFUB_046350	6.20168	6.18312	6.12612	6.16003	6.23213	6.22991	6.66668	6.45692	6.72531	7.04393	7.04294	7.06869
	AFUB_075060	8.53339	8.60844	8.57046	8.59693	8.39094	8.50396	9.0718	8.87718	8.99833	9.52707	9.24124	9.36777
	AFUB_093140	11.797	11.9379	12.143	11.3717	11.6431	11.5407	11.0698	11.149	10.8516	11.447	11.2076	11.251
	AFUB_021360	8.2344	8.4574	8.30987	7.66394	8.12621	8.04067	7.42726	7.43813	7.54099	7.61212	7.46213	7.60196
	AFUB_072430	7.52806	7.58111	7.52412	7.96247	7.62983	7.62247	8.20638	8.18439	8.13347	8.28562	8.48768	8.52017
	AFUB_008120	8.09148	8.27478	8.26538	8.8918	8.73243	8.69943	9.0662	8.89338	8.93641	9.2999	9.03748	9.11011
	AFUB_089960	8.44077	8.37519	8.51712	9.10124	9.00285	8.98302	9.42075	9.51029	9.36095	9.22568	8.90863	9.07648
	AFUB_001170	8.08067	7.79438	7.77292	7.19972	7.33623	7.23775	7.14739	7.02863	6.94465	6.91469	6.98237	7.18271
	AFUB_060260	7.91309	8.1734	8.13354	8.3902	8.41422	8.22243	8.70036	8.76118	8.77362	8.96655	9.01008	9.00373
	AFUB_000120	6.47511	6.60454	6.59189	5.72244	5.72244	5.72244	5.72244	5.72244	5.72244	5.72244	5.72244	5.72244
	AFUB_058290	7.35814	7.38978	7.33189	8.55287	8.28735	8.14337	7.77004	7.7789	7.80506	7.65846	7.76629	7.57641
	AFUB_078940	5.99998	5.95351	6.25517	6.08018	6.17879	6.22991	6.74354	6.70299	6.71142	6.96362	6.92898	6.79392
	AFUB_081960	12.3155	12.6641	12.5452	13.2942	12.7487	12.7434	12.9395	12.8591	12.6872	13.6016	13.2615	13.3231
	AFUB_007440	8.79857	8.64874	8.75844	7.90181	8.13333	7.97634	8.02017	7.85002	8.01082	7.82283	7.85335	7.79682
	AFUB_025090	13.7045	13.5377	13.4624	12.669	12.9298	12.8661	12.6828	12.5147	12.742	12.859	12.9485	12.8593
	AFUB_029670	6.98549	7.12907	6.99329	7.90181	7.45032	7.7225	7.77968	7.94454	7.84587	7.86775	7.80285	7.99117
	AFUB_058090	10.5282	10.369	10.3393	9.2722	9.48311	9.73754	9.75151	9.63821	9.79037	9.79526	9.97963	9.65176
	AFUB_055780	8.54503	8.67335	8.47465	9.45547	8.9761	9.18371	9.11589	9.31303	9.13043	9.4865	9.48183	9.54157
	AFUB_047570	5.72244	6.04888	5.72244	5.97573	6.36518	6.37537	6.63941	6.56115	6.88866	6.60433	6.57132	6.47556
	AFUB_052620	8.61287	8.57219	8.71558	8.35375	7.99913	7.88774	7.87233	7.66423	7.7629	7.86775	7.83841	7.77495
	AFUB_063550	8.05877	8.00142	8.17177	7.65142	7.48604	7.79267	7.29939	7.22812	7.46177	6.98722	7.40676	7.19467
	AFUB_076020	6.47511	6.40988	6.32553	7.18118	6.83993	6.81739	7.28508	7.39738	7.42717	6.68884	6.84899	6.89432
	AFUB_068840	9.42747	9.23654	9.28137	8.89681	8.66186	8.66406	8.63826	8.37633	8.57483	8.31753	8.46587	8.44653
	AFUB_017830	8.39848	8.41691	8.38094	7.89143	7.54335	7.87356	7.42086	7.57441	7.651	7.52119	7.60252	7.53261
	AFUB_018100	14.461	14.3004	14.2052	13.3523	13.3856	13.3898	14.0982	13.9983	14.1288	14.0413	14.1774	13.9859
	AFUB_036630	9.02969	9.15923	9.19112	9.64468	9.6534	9.69588	9.83036	9.72604	9.79409	10.1192	10.1493	10.0904
	AFUB_038240	8.82726	8.70708	8.73718	8.24619	8.39094	8.28147	7.79875	7.62357	8.08408	7.88965	8.25955	8.27621
	AFUB_031640	8.8799	8.83879	8.9913	9.02115	9.05122	8.80406	9.18301	9.27253	9.33559	9.78417	9.80193	9.79061
	AFUB_030840	9.43365	9.6655	9.84412	10.2422	10.3495	10.242	10.1841	10.4499	10.1291	10.7533	10.5337	10.4103
	AFUB_070570	7.06346	7.23769	7.21095	7.66394	7.70088	7.47521	8.02416	8.33283	8.01082	7.88965	7.60854	7.78228
	AFUB_070720	6.11433	6.28548	6.29149	6.22709	6.50647	6.66013	6.76772	6.63519	6.69731	6.97549	7.21469	7.25264
	AFUB_064540	6.70553	6.80616	6.85629	7.16233	7.25347	7.09744	7.60492	7.44612	7.48206	7.77035	7.65566	7.7452
	AFUB_079910	6.68712	6.44633	6.49736	5.72244	5.72244	5.72244	5.72244	5.72244	5.72244	5.72244	5.72244	5.72244
	AFUB_080220	6.68712	6.54529	6.38813	5.72244	5.72244	5.72244	5.72244	5.72244	5.72244	5.72244	5.72244	5.72244
	AFUB_039740	8.68805	8.85173	8.94893	9.22938	9.00663	9.05715	9.19845	9.27459	9.29581	9.84015	9.84757	9.67057
	AFUB_004660	13.717	13.5072	13.4318	12.8244	12.7881	12.8347	12.69	12.6078	12.7486	12.6952	12.8279	12.712
	AFUB_040120	7.94955	7.81295	7.87783	7.92235	8.12621	8.18912	8.31013	8.36852	8.21196	8.7095	9.07456	8.55351
	AFUB_094750	9.43365	9.36173	9.15441	9.56886	9.64379	9.68817	10.0162	10.4652	10.0894	10.0652	10.0624	9.86756
	AFUB_027320	8.46963	8.63376	8.61405	9.42479	9.16369	9.15592	9.52351	9.61901	9.41681	8.96902	9.19718	9.20389
	AFUB_005300	10.6442	10.7036	10.7882	10.7115	11.2378	11.1069	11.4624	11.5566	11.3645	11.6342	11.5567	11.3938
	AFUB_040430	11.9811	11.7396	11.6956	10.7255	11.145	10.9535	11.4702	11.3686	11.549	11.0457	11.1196	11.0388
	AFUB_022280	9.1094	9.07012	9.08639	8.96988	9.31118	9.12471	9.98009	9.94847	9.98388	9.43589	9.35247	9.44205
	AFUB_027100	9.46014	9.49328	9.53443	9.84552	9.8729	9.97912	10.2486	10.2836	10.135	10.5346	10.3667	10.398
	AFUB_079770	6.64906	6.60454	6.35765	5.72244	5.72244	5.72244	5.72244	5.72244	5.72244	5.72244	5.72244	5.72244
	AFUB_079850	6.56707	6.60454	6.47167	5.72244	5.72244	5.72244	5.72244	5.72244	5.72244	5.72244	5.72244	5.72244
	AFUB_010240	10.069	9.89751	9.71208	9.37215	9.33833	9.34728	9.07739	8.9383	9.10658	9.06677	9.01008	9.03911
	AFUB_036380	10.7751	10.6751	10.5098	9.8532	9.84802	9.95687	9.80605	9.77598	9.64695	9.93597	9.97314	9.95752
	AFUB_082460	9.06745	8.88148	8.73002	7.94256	8.10465	8.07171	8.06728	8.1107	8.21577	8.12287	8.60613	8.5117
	AFUB_057330	6.16026	6.32996	6.29149	7.35416	6.79633	7.02709	7.01768	7.13818	7.03817	7.01028	6.90679	6.97066
	AFUB_003330	6.98549	6.93238	7.08834	7.47613	7.77749	7.80024	7.57704	7.7789	7.39875	7.74025	8.11317	7.81832
	AFUB_080920	5.99998	5.72244	5.72244	6.28595	6.2802	6.01643	6.55152	6.50045	6.66835	6.70476	6.72133	6.6398
	AFUB_048040	6.06209	6.40988	6.25517	6.33896	6.32428	6.6158	6.92122	6.82447	6.90012	7.06578	7.16332	7.05524
	AFUB_045860	5.91884	5.72244	5.72244	6.16003	6.04579	6.30742	6.31266	6.41039	6.2093	6.80871	6.76157	6.70088
	AFUB_000930	8.736	9.09202	9.05255	10.0509	9.78385	9.70736	9.58596	9.70041	9.58959	9.77859	9.4803	9.62885
	AFUB_012080	11.9499	11.7533	11.7868	10.7734	11.0466	10.9129	11.0964	11.014	11.1581	11.411	11.3939	11.3607
	AFUB_011220	10.859	10.8057	10.83	9.93024	10.2487	10.2381	9.91753	9.9688	9.90363	10.154	10.1045	9.99377
	AFUB_048200	7.05087	7.0083	7.2785	7.794	7.68098	7.63111	7.75544	7.82674	7.6913	8.14544	8.04643	8.03407
	AFUB_016730	6.58839	6.75999	6.56935	7.58691	7.61934	7.26146	7.47722	7.51571	7.38427	7.1185	7.28758	7.13351
	AFUB_055630	8.17499	8.48001	8.69365	9.2988	9.394	9.32004	9.01469	8.888	8.68724	9.11434	8.88092	9.22448
	AFUB_090040	9.3511	9.14883	9.14106	8.50075	8.39094	8.59888	8.3069	8.3646	8.45889	8.34098	8.42766	8.36401
	AFUB_032680	7.51126	7.62462	7.76561	8.28559	7.94305	8.17783	8.31013	8.48482	8.27891	8.59506	8.39499	8.61788
	AFUB_072610	8.1546	8.29418	8.38094	9.11416	9.31422	9.32254	8.90777	8.91205	8.87164	8.89294	8.77437	8.78096
	AFUB_089720	7.66233	7.55878	7.59321	6.71708	6.81838	6.63827	6.91104	6.96922	6.86532	7.25386	7.50857	7.30779
	AFUB_064880	8.90997	8.91472	9.00317	8.01097	8.06791	8.17214	8.05954	8.14344	8.22713	8.09527	8.22254	8.23529
	AFUB_004210	9.49602	9.53102	9.33851	8.63361	8.97224	8.87772	8.54365	8.4594	8.55419	8.82077	8.73352	8.74912
	AFUB_029560	6.75849	6.48088	6.61379	7.21795	7.16418	7.04154	7.08882	7.12771	7.11477	7.50659	7.57816	7.70701
	AFUB_087820	7.29899	7.55878	7.43187	7.78271	7.88448	7.80776	7.96718	7.93377	8.09244	8.45971	8.41142	8.32568
	AFUB_079790	6.45013	6.63256	6.56935	5.72244	5.72244	5.72244	5.72244	5.90792	5.72244	5.72244	5.72244	5.72244
	AFUB_027250	8.99651	8.83009	8.82373	8.18904	8.17523	8.2442	8.09778	7.96583	7.97945	7.96351	8.08853	8.12724
	AFUB_069530	10.1965	10.0027	9.98445	9.03482	9.50188	9.34728	9.28613	9.19878	9.38915	9.21949	9.38715	9.24729
	AFUB_014340	7.46822	7.66666	7.56776	8.18068	7.92658	8.10802	7.86336	7.69062	7.79465	8.24048	8.76173	8.31103
	AFUB_074040	14.0405	13.7816	13.7205	12.8575	13.1157	13.0592	13.4128	13.2335	13.5486	13.0543	13.1735	12.9596
	AFUB_099850	8.06428	7.87591	7.94972	7.37011	7.06697	6.95161	7.73073	7.48527	7.89999	7.2985	7.1893	7.51465
	AFUB_001710	7.79043	7.88466	7.96867	8.68106	8.50358	8.62368	8.75749	8.81897	8.80126	8.32539	8.20745	8.20377
	AFUB_002140	10.5349	10.2108	10.2618	9.53099	9.41114	9.5652	9.58336	9.44994	9.69416	9.52206	9.77979	9.54157
	AFUB_095390	11.7542	11.5818	11.511	10.6774	10.9479	10.8846	10.8213	10.7829	10.9051	10.7911	10.9305	10.7096
	AFUB_014100	9.59488	9.49054	9.39569	8.3163	8.74613	8.92476	8.84782	8.71927	8.96106	8.75335	9.06844	8.75981
	AFUB_053890	13.7129	13.4739	13.4023	13.0533	12.5653	12.8535	12.6544	12.6537	12.806	12.7097	12.9228	12.8075
	AFUB_080970	7.6698	7.69729	7.80174	8.02046	8.17523	8.23336	8.46821	8.39565	8.48412	8.63007	8.52128	8.75269
	AFUB_052780	10.6228	10.5235	10.6055	10.2673	10.3257	10.2668	10.855	10.8225	10.8343	11.2247	11.2872	11.2228
	AFUB_020350	10.2322	10.1654	10.2532	10.7017	10.732	10.6859	11.0083	11.0225	10.8896	10.8776	10.9792	11.383
	AFUB_071420	7.08822	7.02643	7.34228	7.58691	7.40096	7.44551	7.82684	8.00227	7.77887	8.03346	7.83841	8.13844
	AFUB_043260	7.22589	7.52449	7.32141	7.49054	6.86098	6.96716	7.61042	7.65754	7.6154	8.00393	7.84341	8.02195
	AFUB_068380	9.81257	9.89956	9.8733	10.1054	9.77508	9.79784	10.2213	10.1059	10.2091	10.6754	10.658	10.8051
	AFUB_041250	10.4443	10.4371	10.715	10.696	10.8165	11.0792	11.1551	11.0673	11.3338	11.1994	11.5679	11.387
	AFUB_066880	7.03812	6.9519	7.08834	7.43184	7.61934	7.53252	7.78448	7.76049	7.96118	7.78808	8.0592	7.78957
	AFUB_081900	10.505	10.6151	10.4552	11.5377	11.2113	11.31	11.3492	11.275	11.1992	11.3325	11.1667	11.3751
	AFUB_042220	10.5632	10.42	10.3265	9.67391	9.70286	9.7338	9.58726	9.54633	9.69681	9.57943	9.65556	9.59182
	AFUB_048790	6.45013	6.65964	6.82302	7.19972	7.45032	7.2257	7.34814	7.60972	7.59109	7.39103	7.41383	7.25264
	AFUB_012720	7.25779	7.20773	7.22249	7.35416	7.64023	7.43544	7.8768	8.0125	8.13347	8.1499	7.95343	7.9208
	AFUB_072700	13.9896	13.7581	13.6373	13.0034	12.9288	12.9908	12.9295	13.0024	13.1417	12.9628	13.185	13.0231
	AFUB_061700	9.88487	9.99118	10.0412	10.2768	10.3242	10.3373	10.5072	10.5628	10.461	10.9824	10.7574	11.0316
	AFUB_003280	8.40277	8.3384	8.35296	7.71278	7.7493	7.69822	7.4894	7.47754	7.6033	7.4071	7.62049	7.51465
	AFUB_088030	13.6207	13.404	13.3478	12.8218	12.7002	12.7912	12.6035	12.4917	12.7257	12.5864	12.8309	12.6423
	AFUB_011670	8.66343	8.81694	8.95812	9.54055	9.8034	9.59438	8.92443	8.81329	8.77868	9.06446	8.92002	8.96436
	AFUB_050290	10.2797	10.0608	10.0793	9.03028	9.70286	9.66087	9.37778	9.29495	9.3236	9.50015	9.55329	9.50007
	AFUB_011400	10.5368	10.5209	10.5644	10.8106	11.0004	11.0116	11.1716	11.3402	11.0893	11.5366	11.2771	11.5527
	AFUB_008560	8.98809	8.99843	9.18593	10.0663	9.9214	10.0195	9.60148	9.78461	9.55783	9.76595	9.53282	9.68544
	AFUB_026280	6.66831	6.8284	6.6959	7.02023	6.65104	6.56885	6.8476	6.86615	6.76569	7.1185	7.85335	7.38082
	AFUB_085210	6.90102	6.98985	7.03509	7.74822	7.90148	7.87356	7.65887	7.32028	7.45493	7.03284	7.19783	7.06869
	AFUB_025080	12.5806	12.3561	12.3069	12.2315	11.6425	11.7357	11.5655	11.5901	11.6475	11.7295	11.592	11.6982
	AFUB_031620	11.0237	10.7958	10.8424	9.99644	10.0451	10.0825	10.1849	10.1001	10.2946	10.088	10.1425	10.0116
	AFUB_076040	11.1279	10.9856	10.844	10.2402	10.4953	10.5183	10.1468	9.99506	10.1754	10.1014	10.4745	10.2905
	AFUB_035080	7.10038	7.23769	7.06205	7.56014	7.69097	7.42529	7.86785	7.99196	7.87567	8.11373	7.93495	7.94037
	AFUB_067870	10.366	10.2371	10.1525	9.89596	9.55419	9.4604	9.4396	9.44812	9.44867	9.27426	9.50304	9.63269
	AFUB_028660	9.68907	9.68713	9.64778	9.2451	9.21022	9.32752	8.80113	8.67919	8.77362	8.89033	9.07659	8.93958
	AFUB_085790	9.09642	9.31915	9.27407	9.64172	9.87495	9.7394	9.87673	9.98136	9.93089	10.0468	10.2221	10.19
	AFUB_037980	9.33797	9.45732	9.45711	9.97315	9.95867	9.95847	10.2794	10.2477	10.261	10.2518	10.3164	10.2685
	AFUB_095810	9.17749	9.19673	9.31972	9.83521	9.6486	9.70546	9.89151	10.0086	9.77791	10.2335	9.9893	10.2512
	AFUB_093370	12.7262	12.9283	13.1653	12.6902	12.7225	13.0167	12.0308	12.2395	12.027	12.4345	12.5299	12.4709
	AFUB_055260	9.17008	9.18999	9.25934	8.96512	8.96837	9.02673	8.37924	8.3646	8.37693	8.45971	8.43731	8.50319
	AFUB_028160	8.59435	8.93106	8.701	7.98209	8.13333	8.22791	8.67338	8.5133	8.61237	9.14082	8.78938	9.1184
	AFUB_041870	9.64008	9.44889	9.65901	8.65753	9.00663	8.90814	8.96325	8.74038	8.79127	8.86664	8.65356	8.79142
	AFUB_029830	11.0599	10.8144	10.8176	10.1033	10.0212	10.1762	10.2873	10.0269	10.4469	9.9472	10.3936	10.1411
	AFUB_027240	9.76607	9.58327	9.49734	8.96512	8.99526	9.04809	8.78521	8.73739	8.698	8.65808	9.09474	8.95512
	AFUB_051340	9.66653	9.62871	9.73347	9.00735	9.01416	9.06315	8.99709	8.92523	9.01339	8.65808	8.74384	8.83248
	AFUB_047460	5.99998	6.04888	5.92477	6.16003	6.11806	6.13749	6.3762	6.13606	5.96673	6.70476	7.1277	6.61838
	AFUB_074880	11.2993	11.071	11.0471	10.1826	10.3451	10.3274	10.4627	10.3701	10.6508	10.3414	10.3968	10.3476
	AFUB_099750	11.2508	11.443	11.5125	11.8657	11.8551	11.9096	12.014	11.8248	11.8695	12.2731	12.4205	12.3972
	AFUB_070580	11.9262	12.16	12.1755	12.5512	12.6373	12.645	12.8458	12.9801	12.7613	13.1258	12.7438	12.9179
	AFUB_004560	9.29101	9.28162	9.23947	9.13121	8.69994	8.76759	8.43919	8.38409	8.41688	8.66116	8.41794	8.55351
	AFUB_096700	5.91884	5.72244	5.72244	5.97573	6.04579	6.08219	5.72244	6.17523	5.72244	6.44615	6.89551	6.3916
	AFUB_053030	8.94523	9.06644	9.11126	9.89844	9.67717	9.59438	9.87673	9.87765	9.82348	9.92339	9.63787	9.91246
	AFUB_091590	9.67002	9.66308	9.63077	9.70822	9.16031	9.29227	8.70763	8.91205	8.86927	8.89033	9.04165	9.09339
	AFUB_046310	5.72244	5.72244	5.72244	6.47473	6.56761	6.7022	6.51981	6.54147	6.57474	6.32444	6.31491	6.36097
	AFUB_017580	5.72244	5.95351	5.72244	6.08018	5.95132	5.9305	6.21457	6.27587	6.26613	6.54893	6.91795	6.57373
	AFUB_069760	11.9377	11.8231	11.8917	10.8211	11.2833	11.2532	11.0818	11.1323	11.0114	11.2945	11.3168	11.1099
	AFUB_052680	11.5354	11.3812	11.418	10.3971	10.9758	10.8061	10.6559	10.6192	10.6164	10.7932	10.7896	10.715
	AFUB_076030	8.94812	9.04413	8.952	9.4888	9.54388	9.65693	9.86715	9.92265	9.92863	9.67873	9.78597	9.60753
	AFUB_040380	9.52717	9.50417	9.6039	8.95076	9.23293	9.21366	8.82133	8.77585	8.58067	8.93403	8.62025	8.75269
	AFUB_088920	9.86066	10.0755	10.037	10.7407	10.6019	10.6616	10.6379	10.8294	10.5988	11.0159	10.668	10.882
	AFUB_069040	6.74119	6.91246	6.71522	6.88064	6.79633	6.83524	7.32054	7.2843	7.28559	7.49181	7.60854	7.73765
	AFUB_052310	10.4854	10.7165	10.5634	10.2186	9.83962	9.73754	9.89885	9.98011	9.82227	10.5346	10.5727	10.5271
	AFUB_099160	12.1517	12.0161	12.0168	10.9765	11.4017	11.3131	11.2987	11.3245	11.3719	11.3443	11.4219	11.2812
	AFUB_085250	6.39715	6.32996	6.49736	6.71708	6.79633	6.66013	7.13921	6.98138	7.00794	7.27192	7.42783	7.24128
	AFUB_090720	5.72244	5.72244	5.72244	5.72244	5.72244	5.72244	5.95531	5.90792	5.72244	6.23683	6.87253	6.32869
	AFUB_011470	8.87686	9.01383	8.88933	9.22542	9.39112	9.35949	9.60276	9.89369	9.59813	9.80765	9.7909	9.70382
	AFUB_001960	7.48562	7.35024	7.6099	6.90532	6.65104	6.96716	6.63941	6.79561	6.79163	6.72038	6.5022	6.68102
	AFUB_047100	6.11433	5.95351	6.07232	6.51445	6.23213	6.40667	6.85847	6.65267	6.75244	6.86318	7.00296	6.86202
	AFUB_025800	12.7275	12.6197	12.589	11.7433	11.9921	11.869	11.9576	11.8276	11.9016	12.3731	12.5205	12.4223
	AFUB_012270	12.1339	12.0047	12.0096	11.18	11.3838	11.305	11.2627	11.2962	11.2723	11.2719	11.2811	11.1391
	AFUB_088280	8.19009	8.48001	8.47895	8.5656	9.0104	8.98935	8.85001	8.93309	8.94317	9.51199	9.07048	9.15643
	AFUB_046620	6.87116	7.06176	7.06205	7.70075	7.5545	7.84473	7.63219	7.98157	7.82563	7.72183	7.83339	7.63523
	AFUB_074350	7.99664	7.81295	7.98115	8.41162	8.41422	8.53487	8.64586	8.54121	8.56602	8.79866	8.95806	8.83921
	AFUB_052740	12.3351	12.2794	12.3113	12.0766	12.2287	12.2731	11.571	11.6428	11.5982	11.6695	11.5466	11.4426
	AFUB_092450	5.72244	5.95351	6.07232	6.51445	5.72244	6.08219	6.48665	6.13606	6.59113	6.6392	6.66458	6.6398
	AFUB_073600	11.6312	11.4132	11.43	10.4754	10.991	10.7765	10.7851	10.6912	10.9097	10.7101	10.7945	10.6522
	AFUB_024140	12.292	12.105	12.0298	12.3304	11.3002	11.455	11.5062	11.3176	11.7256	11.5292	11.6817	11.8282
	AFUB_008330	8.11814	8.14503	8.1825	7.32159	7.25347	7.42529	7.40147	7.37224	7.54099	7.32447	7.2954	7.38082
	AFUB_018730	11.2767	11.3081	11.3518	10.4803	10.8872	10.7342	10.5134	10.3994	10.4437	10.6251	10.6478	10.4543
	AFUB_046590	6.42418	6.32996	6.52215	6.38753	6.59642	6.56885	6.69308	6.83857	6.95548	7.41505	7.14566	7.25264
	AFUB_099590	12.6618	12.8644	12.892	13.2947	13.7302	13.589	13.0911	13.236	12.8682	13.7287	13.3875	13.4489
	AFUB_010210	7.02521	7.11263	7.28938	7.30496	7.5545	7.40472	7.78925	7.66423	7.81023	7.93761	8.21878	7.83947
	AFUB_037040	7.38663	7.44053	7.55915	7.77132	7.5321	7.69822	7.95043	7.87854	7.82051	8.3564	8.27046	8.4686
	AFUB_090330	7.51969	7.66666	7.80174	8.26996	8.09008	8.17783	8.4825	8.66346	8.60666	8.40533	8.20365	8.09306
	AFUB_068270	11.2179	11.0425	11.0098	10.0773	10.396	10.325	10.8453	10.6681	10.8403	11.0992	11.1399	10.8787
	AFUB_098850	6.49923	6.5138	6.59189	6.65505	6.70224	6.74228	6.98019	6.89296	6.85344	7.51391	7.50205	7.27502
	AFUB_070230	6.68712	7.14526	7.06205	7.37011	7.47425	7.40472	7.85432	7.95523	7.6214	7.78808	7.57199	7.51465
	AFUB_026010	8.10754	8.33217	8.01184	7.65142	7.9099	8.05938	7.50744	7.60274	7.47534	7.28085	7.24766	7.38082
	AFUB_001850	8.93357	8.95919	9.04683	9.96136	9.50188	9.60874	9.65201	9.86956	9.74371	9.68769	9.75856	9.76285
	AFUB_080720	6.30806	6.23696	6.38813	6.47473	6.17879	6.22991	6.65316	6.79561	6.75244	7.16877	7.1893	6.89432
	AFUB_088310	6.33928	6.23696	6.25517	6.92938	6.99683	7.16344	6.87984	7.14854	6.96619	7.17855	7.1277	6.94082
	AFUB_030010	7.34849	7.2812	7.36279	8.29333	8.1614	8.04067	8.18181	8.15265	8.08408	7.74632	7.94422	7.86715
	AFUB_049890	6.11433	5.95351	6.1734	6.28595	6.36518	6.30742	6.71868	6.73496	6.68295	7.04393	6.82485	6.97066
	AFUB_024020	8.36808	8.45169	8.56643	8.8459	8.97995	9.05111	9.36265	9.2074	9.2746	9.28813	9.34577	9.20648
	AFUB_024330	9.11198	9.04787	8.92727	9.93266	9.46409	9.52896	9.83365	9.92004	9.97409	9.61904	9.68896	9.59576
	AFUB_011600	7.90691	7.93598	7.95607	8.96035	8.82131	8.67989	8.57856	8.70706	8.50889	8.55914	8.21878	8.37343
	AFUB_085040	7.6698	7.67695	7.6979	7.28808	7.0838	6.81739	6.91104	6.87965	6.97679	6.83634	6.82485	6.89432
	AFUB_101000	6.64906	6.54529	6.61379	5.72244	5.72244	5.72244	5.95531	5.72244	6.02146	5.90515	5.89457	6.00986
	AFUB_101360	5.99998	5.72244	5.72244	5.72244	6.04579	6.01643	6.39597	6.50045	6.31733	6.52952	6.74836	6.47556
	AFUB_004020	13.5685	13.7828	13.7413	14.3407	14.0411	14.092	14.0383	14.228	13.9285	14.7469	14.4616	14.5921
	AFUB_091740	6.11433	6.18312	6.07232	6.65505	6.56761	6.6158	6.85847	6.81015	6.68295	7.09773	7.0527	6.99963
	AFUB_023730	8.52166	8.36913	8.51293	8.70991	8.88446	8.86743	8.99118	8.9147	8.98091	9.45705	9.43528	9.32318
	AFUB_099120	8.63476	8.62369	8.6023	8.30103	8.69052	8.76017	9.07925	9.07216	9.11059	9.33847	9.49096	9.20906
	AFUB_051840	9.50191	9.4517	9.47843	9.39696	9.073	9.06315	8.72206	8.71623	8.72191	8.65808	8.68072	8.69065
	AFUB_021900	6.58839	6.65964	6.41718	7.33799	7.19474	7.12433	7.21068	7.0957	7.12397	7.49181	7.37809	7.50557
	AFUB_087130	6.9989	7.35024	7.12659	8.12937	8.09008	8.05317	7.64827	7.53805	7.59109	7.64539	7.74492	7.58498
	AFUB_043390	13.375	13.2077	13.1081	12.7481	12.4608	12.5484	12.4585	12.3499	12.4713	12.3905	12.4549	12.4709
	AFUB_050980	11.3625	11.1052	11.1637	10.6571	10.5373	10.6704	10.411	10.349	10.4414	10.4945	10.3459	10.3441
	AFUB_090930	7.84349	8.20119	8.35296	8.96512	8.76866	8.99565	8.67338	8.62498	8.50889	8.99106	8.84789	8.8592
	AFUB_072980	10.0478	10.2141	10.1617	10.2067	10.76	10.8385	9.79373	10.1196	9.75647	10.6297	9.89525	10.2783
	AFUB_022920	11.8093	11.9248	12.023	11.872	12.3164	12.2325	12.6974	12.8513	12.7568	12.5455	12.4045	12.2505
	AFUB_037580	9.5501	9.89751	9.7246	9.77717	9.99689	10.2262	10.0903	10.2331	10.1524	10.7319	10.5926	10.4402
	AFUB_042520	11.2024	10.9933	10.9966	10.2324	10.4326	10.415	10.2445	10.1742	10.3957	10.2264	10.3993	10.266
	AFUB_036540	7.46822	7.42805	7.40275	8.09404	7.57649	7.55104	7.75054	7.73552	7.62738	8.36023	8.11724	8.37811
	AFUB_024510	9.77905	9.67516	9.48686	9.16469	8.9761	8.9477	8.87811	8.80474	8.76853	8.93403	8.74898	9.01858
	AFUB_028530	10.9018	11.1193	11.0829	11.177	11.6287	11.5208	11.5004	11.5999	11.3892	12.082	11.8814	11.8025
	AFUB_070040	9.03515	9.05904	9.13569	10.0838	9.91543	9.75608	9.59632	9.82702	9.52237	9.73314	9.24305	9.75406
	AFUB_009940	13.1264	12.9655	12.9135	12.4517	12.4563	12.4202	12.1317	12.1549	12.1615	12.3245	12.1318	12.2085
	AFUB_055730	10.3367	10.6164	10.6161	10.6187	10.3945	10.5547	9.8978	9.94847	9.71785	10.7441	10.641	10.7445
	AFUB_016540	6.56707	6.65964	6.49736	7.18118	7.3093	7.2257	7.31353	7.5232	7.57875	7.1185	6.96136	7.17061
	AFUB_070670	6.62934	6.71128	6.52215	6.28595	6.04579	6.08219	6.69308	6.65267	6.34126	7.06578	7.07195	7.01382
	AFUB_001780	10.4534	10.4734	10.3872	9.72787	10.2392	10.0781	9.67785	9.5514	9.51035	9.82264	9.7216	9.81109
	AFUB_087660	9.63116	9.43757	9.37537	8.67521	8.8762	8.92806	9.15338	9.04831	9.33388	8.56244	8.72312	8.6374
	AFUB_042880	9.90276	10.1061	10.0862	9.59356	9.60466	9.5631	9.11951	9.28887	9.13829	9.4144	9.12449	9.34917
	AFUB_101160	11.0365	11.1105	11.2949	10.8211	10.8903	11.0503	10.3859	10.2806	10.5853	10.2786	10.5777	10.3856
	AFUB_015230	9.0021	9.01765	9.04108	8.15527	8.33096	8.36301	8.40052	8.25426	8.34618	8.18078	8.12935	8.18773
	AFUB_017860	8.60179	8.56166	8.57448	7.84903	7.88448	7.83742	7.83146	7.74181	7.89516	7.78808	7.72319	7.71474
	AFUB_015580	7.27858	7.32312	7.39289	7.66394	7.90148	7.69003	7.62135	7.43009	7.42012	8.00393	8.42766	8.08146
	AFUB_024730	6.84034	6.87136	6.90412	7.5736	7.22449	7.29613	7.53692	7.71647	7.6154	7.69054	7.77684	7.67561
	AFUB_099300	6.3689	6.65964	6.52215	7.32159	7.25347	7.31867	7.26327	7.16898	7.43417	6.92715	7.27178	7.20651
	AFUB_082220	9.56331	9.68713	9.84575	10.7988	10.3242	10.2564	10.1388	10.3038	10.2184	10.4417	10.2616	10.5587
	AFUB_045260	5.91884	5.72244	5.72244	6.28595	6.23213	6.08219	6.53583	6.56115	6.46798	6.5863	6.66458	6.68102
	AFUB_026220	10.4166	10.3022	9.99923	9.47888	9.71897	9.6026	9.68272	9.46616	9.48446	9.38156	9.48792	9.37928
	AFUB_091000	10.6739	10.572	10.5694	9.97784	10.1673	10.133	9.72934	9.74534	9.71785	9.85215	9.83808	9.87082
	AFUB_021510	6.39715	6.89212	6.73412	7.27095	7.04988	7.0558	7.27059	7.00528	7.09613	7.50659	7.63232	7.53261
	AFUB_026350	6.30806	6.32996	6.29149	6.80251	6.62419	6.56885	6.80281	6.93182	7.03817	6.98722	7.45535	7.01382
	AFUB_027950	6.23969	6.65964	6.59189	6.80251	6.62419	6.54425	7.17949	6.98138	7.29349	7.333	7.08145	7.24128
	AFUB_046780	8.19509	8.31962	7.80174	7.85976	7.94305	7.90872	7.50744	7.31139	7.26157	7.37474	7.38532	7.55907
	AFUB_036260	6.33928	6.28548	6.25517	6.90532	6.81838	6.93581	6.98019	7.11715	6.92264	7.16877	7.28758	7.05524
	AFUB_076840	6.80848	6.89212	6.82302	6.38753	6.23213	6.30742	6.15692	5.72244	6.23853	6.1685	6.0661	6.07417
	AFUB_085670	5.91884	6.12182	6.25517	6.38753	6.62419	6.46504	6.75572	6.61732	6.60718	6.86318	7.07195	7.04162
	AFUB_100740	5.99998	5.95351	6.00834	5.97573	6.11806	6.13749	6.18668	6.09264	6.14457	6.62195	6.97192	6.84546
	AFUB_018230	6.56707	6.40988	6.54613	6.92938	6.59642	6.63827	7.21068	7.35517	7.33218	7.34987	6.98237	7.08198
	AFUB_038460	10.0424	10.0461	10.0036	9.63281	10.1093	10.001	9.37476	9.2848	9.27103	9.44297	9.3066	9.36083
	AFUB_058830	9.5291	9.47955	9.56063	9.14386	9.40545	9.33001	9.63201	9.65244	9.65652	10.2934	10.1787	10.1015
	AFUB_036860	11.6042	11.3944	11.0891	11.1018	10.2456	10.7174	10.88	10.6627	10.9317	10.7434	11.0745	10.9263
	AFUB_073660	7.51126	7.47723	7.46962	7.60008	7.72047	7.88774	8.14228	7.85577	7.96118	8.39792	8.27768	8.41957
	AFUB_022680	11.3896	11.3642	11.311	10.4621	10.9547	10.5705	10.6317	10.546	10.5924	10.705	10.6294	10.5353
	AFUB_026630	10.7613	10.7362	10.7737	10.3273	10.5019	10.445	10.2271	10.2745	10.2017	10.1605	9.67569	9.79747
	AFUB_036460	9.989	9.95997	10.0226	9.64172	10.056	9.81208	9.57027	9.72903	9.62762	9.26026	9.19718	8.97963
	AFUB_051870	10.4207	10.5169	10.6751	10.5049	10.5282	10.341	10.6937	10.6874	10.6247	11.363	11.1892	11.3203
	AFUB_069310	9.64895	9.66792	9.39344	9.97315	10.0267	10.0811	10.4914	10.5349	10.4617	10.1258	9.97314	10.0932
	AFUB_002410	12.1552	11.873	11.877	11.0438	11.2008	11.1333	11.2501	11.2158	11.3202	11.2892	11.3666	11.2454
	AFUB_046280	5.72244	5.72244	5.72244	6.68664	6.62419	6.51881	6.2898	6.41039	6.50535	6.32444	6.36165	6.36097
	AFUB_037910	13.4483	13.2839	13.1799	13.1741	12.5179	12.6046	12.5534	12.4798	12.6178	12.6138	12.5474	12.7241
	AFUB_087850	8.54889	8.52416	8.67883	9.24119	8.94884	9.02057	9.05113	9.03137	9.04932	9.73746	9.4066	9.25732
	AFUB_057620	8.02524	8.03296	8.08273	7.67633	7.45032	7.57831	7.17155	7.30243	7.40591	7.18825	7.24766	7.17061
	AFUB_022270	7.38663	7.32312	7.28938	7.77132	7.80508	7.75416	8.02814	8.09163	8.03279	8.23211	8.29913	8.09306
	AFUB_037500	14.4114	14.2274	14.1098	13.4523	13.5933	13.4548	13.5366	13.6025	13.5883	13.4566	13.3974	13.4359
	AFUB_025360	12.2427	12.141	12.0726	11.036	11.6274	11.5465	11.515	11.5059	11.4705	11.4957	11.5327	11.3491
	AFUB_000890	6.45013	6.5138	6.41718	7.02023	6.97853	6.98248	7.20297	7.32028	7.16001	7.30722	7.2954	7.33965
	AFUB_042390	8.19009	8.35077	8.27539	8.59693	8.66667	8.66406	9.17262	9.25185	9.1324	8.69757	8.92681	8.8121
	AFUB_003800	12.5258	12.3358	12.2977	11.8104	11.7663	11.8914	11.5249	11.6068	11.5844	11.6113	11.5768	11.5797
	AFUB_086340	5.72244	5.72244	6.00834	5.97573	5.72244	6.08219	6.09004	6.09264	6.06751	6.52952	6.82485	6.5263
	AFUB_048480	6.60913	6.40988	6.44498	5.72244	5.72244	5.72244	5.72244	5.72244	5.72244	5.72244	5.72244	5.72244
	AFUB_011230	8.78237	8.55637	8.43082	7.93249	7.84979	7.81524	7.81287	7.71006	7.81023	7.86775	7.96257	7.88753
	AFUB_006060	7.72799	7.74676	7.72844	8.50737	8.26179	8.40203	8.51619	8.71318	8.40037	8.4668	8.51523	8.45981
	AFUB_055650	10.1373	10.115	10.0427	9.33961	9.8034	9.57986	9.40016	9.2245	9.32703	9.36859	9.39366	9.23466
	AFUB_006390	6.85588	6.63256	6.71522	6.92938	6.95988	6.95161	7.08882	7.13818	7.23703	7.72183	7.52152	7.61036
	AFUB_040570	8.35484	8.10132	8.36702	7.49054	7.83209	7.74632	7.67982	7.40564	7.85089	7.34987	7.60252	7.45911
	AFUB_037930	7.92535	8.00142	8.01789	8.78768	8.53037	8.51286	8.52999	8.49557	8.38702	8.73888	8.94475	8.91753
	AFUB_007210	12.405	12.2142	11.9693	11.7461	11.354	11.5581	11.4271	11.3324	11.5729	11.3852	11.625	11.5128
	AFUB_040880	9.92772	9.83004	9.85228	9.16469	9.32331	9.28972	9.0811	9.02405	8.98529	9.06907	9.18595	9.08214
	AFUB_054260	9.89384	9.70609	9.71387	9.11416	9.2616	9.20284	8.92236	8.79901	9.04095	9.01037	9.0458	9.09899
	AFUB_046910	6.16026	6.04888	6.00834	6.71708	6.56761	6.54425	6.8366	6.71913	6.8414	6.80871	7.09086	6.8286
	AFUB_093840	7.18189	7.11263	7.21095	6.58794	6.77372	6.7022	6.45184	6.56115	6.60718	6.1685	6.46498	6.21864
	AFUB_000760	5.99998	5.72244	6.00834	6.08018	5.72244	6.34238	6.15692	5.98457	6.10802	6.54893	6.90679	6.50138
	AFUB_100900	6.06209	5.95351	5.72244	6.22709	6.47384	6.34238	6.53583	6.75051	6.77876	6.82263	6.5201	6.59637
	AFUB_053040	10.0424	10.143	10.0211	10.8314	10.5282	10.527	10.6828	10.7333	10.731	10.8789	10.8603	11.0716
	AFUB_094360	7.63202	7.85823	7.79459	8.88677	8.39094	8.34809	8.32614	8.45573	8.33229	8.41638	8.08022	8.44207
	AFUB_037080	11.6966	11.9228	11.985	12.0131	11.8696	12.0219	11.1964	11.3363	11.0532	12.0259	11.9331	11.8369
	AFUB_094710	10.1523	9.76828	9.92532	9.00272	9.47227	9.43756	9.25368	9.15484	9.28524	9.09866	9.34241	9.31841
	AFUB_002780	8.60918	8.64874	8.33397	8.03924	7.73976	7.93619	7.91629	7.76666	7.94731	7.76439	7.60252	7.73765
	AFUB_096750	5.91884	5.95351	6.07232	6.16003	6.32428	6.01643	6.43374	6.41039	6.59113	6.76564	6.96136	6.7203
	AFUB_022480	10.5623	10.6655	10.7292	10.6365	10.9302	10.8703	10.9546	11.1379	10.8563	11.515	11.4793	11.5013
	AFUB_034280	5.72244	5.95351	6.00834	6.16003	5.95132	5.9305	6.50342	6.59904	6.50535	6.76564	6.61931	6.44874
	AFUB_024390	8.9539	8.84743	8.98532	9.49209	9.34429	9.48288	9.75383	9.77886	9.88865	9.51031	9.65285	9.64416
	AFUB_038340	9.41085	9.49601	9.516	10.376	10.2985	10.2551	10.1388	10.0781	10.1114	10.2638	10.2384	10.1717
	AFUB_076400	6.68712	6.93238	6.7885	7.19972	6.95988	6.99757	7.41443	7.55272	7.46857	7.57099	7.55331	7.66764
	AFUB_089270	12.1663	12.2084	12.3717	11.9275	11.8854	11.937	11.3632	11.3965	11.3086	11.7356	11.7301	11.6024
	AFUB_022910	8.21979	8.26825	8.05952	8.02046	8.05293	7.98292	8.85872	8.78458	8.9044	8.64881	8.40158	8.58204
	AFUB_082079	6.70553	6.75999	6.65587	6.95287	7.49772	7.28469	7.35494	7.35517	7.26157	7.73414	7.35611	7.44001
	AFUB_035450	6.47511	6.60454	6.49736	5.97573	5.72244	5.72244	5.72244	5.72244	5.89528	5.72244	6.02023	5.72244
	AFUB_013230	11.3326	11.1559	11.1076	10.2976	10.5655	10.5912	10.4872	10.3947	10.5832	10.4177	10.5351	10.3707
	AFUB_047040	9.96934	10.0368	9.93458	10.0194	9.8811	9.89803	9.51534	9.64614	9.59244	9.24815	9.0458	9.22958
	AFUB_010360	8.64917	8.62369	8.75139	8.96512	8.99906	8.97028	9.49885	9.54463	9.63732	9.27824	8.93356	9.16179
	AFUB_057430	6.16026	6.04888	6.32553	6.71708	6.23213	6.54425	6.76772	6.78083	6.91144	7.02162	6.92898	6.97066
	AFUB_056470	7.38663	7.40268	7.26752	7.40138	7.23907	7.30745	8.02814	7.93377	8.27528	7.2985	7.7341	7.56777
	AFUB_092930	9.7983	9.9815	9.90034	10.4334	10.22	10.194	10.4044	10.4979	10.3162	10.85	10.8025	10.7087
	AFUB_021040	8.53339	8.84311	8.75492	9.32121	9.79257	9.44903	9.24049	9.46974	9.29229	9.09415	9.07659	9.21164
	AFUB_100980	6.79212	6.93238	6.88844	6.80251	6.59642	6.56885	7.14739	7.04011	7.16884	7.47684	7.50857	7.57641
	AFUB_093070	13.6276	13.4543	13.3899	13.1646	12.9357	12.9489	12.6811	12.6184	12.7324	12.8515	12.6036	12.884
	AFUB_002950	9.33797	9.3406	9.0975	9.08821	9.17379	9.26655	9.52215	9.91087	9.57091	9.99727	9.93806	9.87406
	AFUB_067120	10.6826	10.6607	10.6151	10.7407	10.6505	10.502	10.8262	10.6782	10.7239	11.4982	11.184	11.5024
	AFUB_027060	12.0095	11.9188	11.9302	11.2052	11.3715	11.328	11.1287	11.1776	11.0898	11.2941	11.1887	11.1684
	AFUB_012380	10.0424	10.2158	10.0625	9.81961	10.1352	10.0544	10.5864	10.6905	10.5924	10.8646	10.662	10.6569
	AFUB_043560	9.16512	9.21678	9.27407	9.94469	9.5335	9.52029	9.83255	9.8395	9.81497	10.129	9.91117	10.1411
	AFUB_041610	8.695	8.99067	8.92727	9.64172	9.77947	9.54399	9.55839	9.55814	9.54316	9.6862	9.46648	9.5639
	AFUB_018980	9.93063	10.0953	10.1838	10.1225	9.74842	9.86084	9.2586	9.37551	9.24218	9.56976	9.38715	9.57393
	AFUB_013800	7.23663	7.19244	7.48806	8.26209	8.04538	7.83742	7.91629	8.0277	7.99299	7.88965	8.07604	8.04009
	AFUB_066630	7.31904	7.25238	7.24523	7.14314	7.41349	7.38379	7.81287	7.58155	7.87075	7.83421	8.00296	8.18234
	AFUB_029470	6.80848	7.0083	7.12659	7.65142	7.43817	7.0558	7.66414	7.74181	7.64514	7.70315	7.5904	7.81119
	AFUB_039830	12.3964	12.1791	12.1559	11.4894	11.6419	11.5899	11.4468	11.3814	11.5198	11.4579	11.624	11.4908
	AFUB_087060	8.41555	8.44595	8.32438	8.7659	8.84268	8.88113	8.945	8.95638	9.09451	9.4144	9.24305	9.17508
	AFUB_074440	7.59306	7.67695	7.6745	8.26209	8.07534	8.14918	8.43919	8.45205	8.33925	8.43822	8.53628	8.41502
	AFUB_045850	5.91884	5.72244	5.72244	6.08018	5.95132	6.01643	6.62543	6.59904	6.42846	6.48907	6.405	6.55039
	AFUB_048400	6.30806	6.54529	6.54613	5.72244	5.72244	5.72244	5.72244	5.72244	5.72244	5.72244	5.72244	5.72244
	AFUB_032860	6.20168	6.28548	6.59189	7.12362	7.14857	7.02709	6.87984	7.05146	6.96619	7.24471	7.10944	6.98525
	AFUB_062560	5.72244	5.72244	5.72244	6.08018	6.11806	6.13749	6.26594	6.27587	6.38639	6.75081	6.5201	6.55039
	AFUB_032180	11.2744	11.338	11.2829	10.7612	10.7353	10.6781	11.1841	11.3407	11.0387	11.7172	11.5793	11.5329
	AFUB_100190	9.09381	8.95521	8.95506	8.69844	8.74613	8.86398	8.87597	8.76413	8.748	9.5649	9.50003	9.63461
	AFUB_067470	8.90997	9.1866	9.04969	8.65159	8.88034	8.7033	8.20638	8.29204	8.03714	8.63007	8.57745	8.66808
	AFUB_026240	13.1767	13.0451	12.7812	12.6268	12.4144	12.4004	12.213	12.2251	12.233	12.1788	12.2381	12.4025
	AFUB_002720	7.95553	8.0939	8.1825	8.46715	8.18891	8.52171	8.3975	8.68854	8.71663	8.92387	8.95364	8.87237
	AFUB_004410	13.4566	13.2755	13.1907	13.0469	12.6152	12.7694	12.5152	12.488	12.6346	12.5188	12.6132	12.571
	AFUB_077040	9.62037	9.60364	9.74053	10.1826	10.1369	10.3062	10.3762	10.3673	10.4571	10.5737	10.3683	10.4619
	AFUB_051190	7.51126	7.57	7.91753	8.29333	8.11906	7.94971	8.36074	8.62172	8.32529	8.41271	8.27407	8.33536
	AFUB_001420	7.24726	7.33676	7.44142	8.03924	8.24883	8.11991	8.0321	8.12014	8.08408	7.99895	7.98516	8.02195
	AFUB_041390	11.1776	10.8605	10.8779	10.1267	10.4437	10.4104	10.2387	10.1621	10.1573	10.1985	10.4553	10.3569
	AFUB_090360	7.72799	7.89336	8.01789	8.16379	8.52505	8.44464	8.597	8.62172	8.64057	8.81803	8.50916	8.53694
	AFUB_094840	5.91884	6.04888	6.00834	6.51445	6.17879	6.30742	6.55152	6.65267	6.57474	6.97549	6.837	6.66066
	AFUB_090870	12.9364	12.8244	12.7399	12.1848	12.2036	12.2229	12.0532	11.921	12.073	12.1046	12.2102	12.0429
	AFUB_029660	11.3473	11.194	11.1915	10.3309	10.4953	10.3975	10.6889	10.5577	10.6691	10.5445	10.5877	10.5054
	AFUB_019230	13.2288	13.0617	12.9808	12.6013	12.445	12.4975	12.3001	12.3233	12.3327	12.3654	12.2613	12.2919
	AFUB_036440	8.49789	8.4286	8.51293	8.39738	8.58242	8.58631	8.83905	8.79037	8.88577	9.14954	9.32717	9.33977
	AFUB_054070	9.046	8.7493	8.87645	8.05776	8.17523	8.24958	8.1053	8.14344	8.02843	8.28965	8.30267	8.4241
	AFUB_083650	9.66828	9.58839	9.67015	9.58435	9.41963	9.44216	8.945	9.17698	9.14221	9.22774	8.52429	9.17772
	AFUB_053360	10.3724	10.1958	10.2322	9.69972	9.74168	9.64702	9.46953	9.4751	9.59102	9.40536	9.53429	9.45949
	AFUB_022170	6.52255	6.28548	6.49736	6.16003	6.23213	6.34238	6.48665	6.45692	6.2093	6.65608	7.37081	6.86202
	AFUB_081500	6.9989	6.97105	6.88844	7.5736	7.73015	7.5602	7.29939	7.25656	7.38427	7.82283	7.87789	7.62699
	AFUB_004550	8.54889	8.43441	8.44412	8.60311	8.25532	8.26029	7.81287	7.63044	7.89999	7.97882	7.69549	7.99117
	AFUB_048430	6.49923	6.5138	6.38813	5.72244	5.72244	5.72244	5.72244	5.72244	5.72244	5.72244	5.72244	5.72244
	AFUB_042280	12.17	11.9738	11.82	11.7426	11.1424	11.3897	11.3066	11.1798	11.4538	11.1512	11.4892	11.3619
	AFUB_028930	10.3323	10.1203	10.2057	9.2529	9.76624	9.80498	9.50437	9.50332	9.5853	9.4216	9.69686	9.48525
	AFUB_068610	10.9347	10.8425	10.8594	11.6446	10.8282	11.1169	11.3214	11.325	11.4663	11.3709	11.654	11.7506
	AFUB_062450	6.06209	6.18312	6.38813	6.80251	6.47384	6.56885	6.81421	6.87965	6.85344	7.03284	6.84899	7.15839
	AFUB_015530	11.8424	12.0432	12.1509	12.4784	12.7091	12.7768	12.5651	12.5312	12.5001	12.9471	12.8297	12.7351
	AFUB_001190	13.8529	13.684	13.6459	13.514	13.2191	13.1324	12.9025	12.9282	12.8765	13.1279	13.0075	13.1039
	AFUB_101760	6.9156	6.85012	6.8398	7.08347	7.04988	6.90344	6.48665	6.61732	6.69731	6.40028	6.20731	6.00986
	AFUB_045770	6.45013	6.48088	6.47167	5.72244	5.72244	5.72244	5.72244	5.72244	5.72244	5.72244	5.72244	5.72244
	AFUB_064970	6.82455	6.9519	6.90412	7.67633	7.67092	7.5042	7.35494	7.45405	7.41304	7.87326	7.53434	7.65153
	AFUB_074110	9.94509	10.016	9.9315	10.4093	10.6553	10.5902	10.5714	10.7488	10.7604	10.8454	10.3823	10.7915
	AFUB_075090	8.55273	8.51325	8.61794	8.78227	8.67626	8.96065	8.88025	8.81897	9.07209	9.34416	9.52987	9.35617
	AFUB_056510	10.6317	10.4844	10.5644	10.008	10.2893	10.1872	9.73755	9.88033	9.78166	9.88237	9.7835	9.74522
	AFUB_099140	13.4881	13.2766	13.2393	12.7989	12.7587	12.7872	12.526	12.5246	12.596	12.588	12.5685	12.5595
	AFUB_038900	8.82093	8.84743	8.86997	8.32387	8.10465	8.31774	8.1053	8.13881	8.05868	7.97882	8.1493	8.05204
	AFUB_083220	9.84224	9.89751	9.74405	9.91075	9.17714	9.44674	9.15338	9.06028	9.2817	9.12543	9.11662	9.24478
	AFUB_079380	7.1124	7.37675	7.41254	7.58691	7.42589	7.44551	7.82684	7.85577	7.94265	8.02369	8.05496	8.17693
	AFUB_026190	11.349	11.1299	11.1285	10.318	10.6541	10.4381	10.6178	10.4097	10.5846	10.6032	10.594	10.3661
	AFUB_027560	10.1868	9.94012	10.0139	9.11844	9.53089	9.44903	9.31158	9.23929	9.35927	9.27824	9.50154	9.47457
	AFUB_046060	10.2204	10.4143	10.4029	10.7585	10.9391	10.9277	10.8879	10.9819	10.8162	11.2009	11.3646	11.0155
	AFUB_066580	6.45013	6.44633	6.44498	6.5521	6.53768	6.76166	6.8366	6.96922	7.03817	7.1589	7.37809	7.22981
	AFUB_071000	6.52255	6.32996	6.54613	5.72244	5.95132	5.72244	5.72244	5.72244	5.72244	5.72244	5.72244	5.72244
	AFUB_011710	7.22589	7.0083	7.30015	7.32159	7.20971	7.16344	7.90326	7.68407	7.93798	7.82283	7.72865	7.82541
	AFUB_053720	8.71906	8.82134	8.72282	8.55287	8.14744	8.25495	7.98781	8.18886	7.92858	7.87326	8.04643	8.12724
	AFUB_049870	6.90102	6.91246	6.77074	6.08018	6.32428	6.08219	6.05141	6.04326	6.06751	6.23683	6.31491	6.21864
	AFUB_023440	14.02	13.8663	13.8429	13.4617	13.4464	13.3806	13.1236	13.0263	13.1445	13.1839	13.2706	13.1104
	AFUB_028600	11.5292	11.5534	11.6356	10.6036	11.2607	11.0451	11.0586	11.0304	10.9267	10.9709	10.8338	10.705
	AFUB_090380	7.72086	7.92756	7.94335	8.55287	8.80833	8.76017	8.52173	8.39181	8.46524	8.29367	8.24855	8.47297
	AFUB_019360	11.7838	11.7304	11.6965	11.8306	11.5868	11.5581	11.0804	11.2211	11.2186	11.2585	10.8248	11.0481
	AFUB_042810	11.7336	11.6277	11.6585	11.9668	11.6503	11.5697	11.8521	11.7561	11.8303	12.3804	12.3699	12.5454
	AFUB_005990	11.7575	11.6221	11.5939	10.7366	11.1627	10.9022	10.9864	10.9195	10.965	11.037	10.9349	10.9495
	AFUB_032740	9.75133	9.68475	9.65154	9.49537	9.16706	9.23505	9.105	9.07688	9.18835	8.91363	8.86686	8.75269
	AFUB_026720	10.4705	10.3601	10.394	9.73065	10.3802	10.1569	9.81604	9.78605	9.64832	9.86405	9.65556	9.62307
	AFUB_100800	6.23969	6.18312	6.00834	6.38753	6.04579	6.34238	6.58193	6.50045	6.63834	6.96362	6.82485	6.98525
	AFUB_014040	8.3504	8.21487	8.29027	8.00141	8.11906	8.22243	7.4894	7.50059	7.90959	7.72183	7.69549	7.44001
	AFUB_070270	8.34595	8.15218	8.06536	7.43184	7.45032	7.76196	7.45873	7.38068	7.65684	7.31588	7.63232	7.55907
	AFUB_004480	7.85643	7.785	7.78741	7.19972	7.10036	7.20121	6.98019	7.11715	7.13309	6.99882	7.08145	6.99963
	AFUB_022210	6.06209	6.04888	6.21604	6.47473	6.40348	6.46504	6.99911	6.7658	6.92264	6.78023	6.84899	6.79392
	AFUB_015860	13.0723	12.8863	12.7688	12.5054	12.4066	12.3587	12.1674	12.089	12.1079	12.1717	12.1726	12.1898
	AFUB_017260	9.05944	9.04787	9.26427	9.10987	8.78201	8.71102	8.86305	8.8076	8.79877	9.4126	9.61997	9.67988
	AFUB_025150	12.3608	12.3426	12.3512	11.4309	11.9446	11.842	11.6005	11.5402	11.5232	11.9555	12.0326	11.8709
	AFUB_078380	6.66831	6.60454	6.56935	6.58794	6.32428	6.56885	6.55152	6.43407	6.46798	6.98722	7.5904	6.77608
	AFUB_041750	8.16483	7.91057	7.78741	7.62602	7.32284	7.48495	7.29226	7.30243	7.25345	7.04393	7.31087	7.18271
	AFUB_101180	8.10221	8.10871	8.13354	7.49054	7.65054	7.62247	7.3751	7.38906	7.32454	7.333	7.28758	7.33965
	AFUB_020670	12.8137	12.6305	12.4681	12.2354	12.0367	12.0585	11.9743	11.7821	11.9297	11.9089	11.822	11.952
	AFUB_013200	11.8725	11.7165	11.6017	10.7948	11.1106	10.9277	11.1059	11.1661	11.2232	11.0941	11.1073	10.9426
	AFUB_001750	12.9414	12.8499	12.7475	12.1042	12.1365	12.131	12.0761	12.0326	12.1521	12.1234	12.3126	12.1103
	AFUB_009060	9.64541	9.50958	9.63457	9.50842	9.66533	9.5268	9.9582	10.0378	9.96534	10.375	10.3642	10.2524
	AFUB_040540	8.30518	8.31962	8.35296	7.96247	7.88448	7.80776	7.58266	7.62357	7.68562	7.47684	7.55331	7.46854
	AFUB_021490	11.5642	11.4009	11.3068	10.9457	10.7765	10.7656	11.2304	11.1683	11.2855	10.6504	10.6335	10.6437
	AFUB_069200	10.1831	10.1185	10.1218	9.98717	9.48041	9.63905	9.39125	9.45356	9.55929	9.3077	9.38552	9.4244
	AFUB_052500	9.53868	9.28162	9.28622	8.73258	8.85113	8.7033	8.59176	8.48122	8.60666	8.77335	8.62865	8.74194
	AFUB_014560	11.4924	11.2474	11.1191	10.3813	10.6397	10.4932	10.6895	10.5101	10.6779	10.6791	10.7599	10.6775
	AFUB_037220	7.69923	7.57	7.6979	7.65142	7.48604	7.52315	7.83146	7.72921	7.78941	8.36404	8.30267	8.41957
	AFUB_018510	10.1831	10.4128	10.4183	10.2863	10.5869	10.4033	10.7069	10.8155	10.6303	11.2247	11.0588	11.0496
	AFUB_067020	7.9733	8.02515	7.94972	8.41162	8.31244	8.54358	8.61003	8.60203	8.35307	8.99833	8.81894	8.62963
	AFUB_055310	12.6195	12.8517	12.8846	12.4365	12.601	12.7078	12.0188	12.0809	11.85	12.6707	12.6101	12.4876
	AFUB_042210	13.8784	13.7057	13.6181	13.1741	13.0529	13.0703	12.9113	12.9562	12.9801	13.0002	13.0763	13.0158
	AFUB_034580	8.16483	8.13785	7.87109	7.75982	7.88448	8.23879	7.42086	7.27513	7.42717	7.52119	7.43477	7.56777
	AFUB_078450	8.79211	8.80811	8.86997	9.23333	9.0694	9.06015	9.56368	9.58478	9.62484	9.50354	9.55619	9.54362
	AFUB_052290	7.15921	7.41543	7.07527	6.99827	6.79633	6.90344	7.09738	7.07381	6.97679	7.4071	7.98963	7.53261
	AFUB_098360	9.30008	9.3406	9.41129	9.14805	9.13984	9.02057	9.34737	9.37932	9.37926	9.90431	9.8803	10.0735
	AFUB_065180	7.74914	7.9691	7.72844	8.3902	8.08273	8.27092	8.46246	8.47035	8.4461	8.60149	8.70208	8.59009
	AFUB_094100	8.96253	9.17981	9.12759	9.68544	9.77508	9.74498	9.64205	9.70951	9.50581	10.0537	9.54893	9.94523
	AFUB_080060	6.3689	6.73597	6.8725	7.60008	7.22449	7.01244	7.26327	7.23768	7.24527	7.13889	7.43477	7.29697
	AFUB_055900	9.40246	9.48506	9.27407	9.13121	8.58752	8.7033	8.69793	8.72231	8.73502	8.5425	8.69411	9.01858
	AFUB_038330	11.2864	11.1763	11.0528	10.3831	10.7972	10.5663	10.44	10.3806	10.3016	10.5478	10.6932	10.5116
	AFUB_078790	11.987	11.9208	11.9425	11.4068	11.5327	11.5187	11.2028	11.2633	11.2282	11.1795	11.1019	11.1357
	AFUB_031690	11.215	10.9385	10.9495	10.2615	10.2862	10.2898	10.3459	10.2947	10.4183	10.2757	10.4661	10.3371
	AFUB_030220	10.5836	10.4099	10.5057	9.93507	9.87905	9.82267	9.93496	9.92004	10.0681	9.39808	9.8687	9.98179
	AFUB_070950	6.85588	7.04424	7.04865	6.16003	6.43959	6.22991	6.18668	6.17523	6.26613	6.42362	6.33875	6.3916
	AFUB_056790	10.758	10.6214	10.7042	9.79323	10.0722	10.133	9.96919	9.95231	9.97737	10.0398	10.0294	9.94059
	AFUB_031460	7.05087	6.89212	6.75262	7.67633	7.60877	7.81524	7.51931	7.63727	7.36223	7.48435	7.55957	7.47791
	AFUB_013170	6.27499	6.18312	6.32553	6.22709	6.17879	6.22991	6.46947	6.45692	6.40777	6.73573	7.2638	6.86202
	AFUB_021165	9.86827	9.79507	9.8293	9.12697	9.36497	9.27173	9.17436	9.24558	9.18646	8.96902	9.0623	8.95202
	AFUB_004650	8.69153	8.91472	8.86346	9.2722	9.37082	9.35706	9.20526	9.20525	8.94542	9.70104	9.62964	9.64416
	AFUB_052730	12.6001	12.4318	12.4708	11.7665	11.7536	11.9887	11.7452	11.6882	11.8832	11.696	11.982	11.7802
	AFUB_080550	6.06209	6.18312	6.1734	5.72244	6.04579	6.2701	6.46947	6.33346	6.10802	6.70476	6.74836	6.8286
	AFUB_041700	6.74119	6.75999	6.9497	7.54653	7.67092	7.5042	7.39493	7.38906	7.27764	7.52843	7.64986	7.51465
	AFUB_068970	10.3012	10.3375	10.0611	9.76364	9.90139	9.944	9.59374	9.54124	9.61365	9.29795	9.58914	9.45732
	AFUB_039510	6.27499	6.54529	6.25517	6.74648	6.92151	6.6158	6.77957	6.96922	6.91144	7.35822	7.07195	7.08198
	AFUB_093910	11.2572	11.3334	11.485	11.2828	11.2347	11.211	10.5629	10.6176	10.471	11.1339	11.032	11.0424
	AFUB_086410	6.06209	5.72244	6.07232	6.43258	6.04579	6.2701	6.39597	6.24457	6.02146	6.5863	6.837	6.75787
	AFUB_039190	10.0275	10.162	10.2643	11.1972	10.5869	10.5984	10.681	10.6518	10.6651	10.8514	10.7915	10.9051
	AFUB_045420	7.03812	7.09594	7.1875	7.60008	7.79595	7.67347	7.77487	7.79103	7.6214	8.04798	7.89239	7.83947
	AFUB_056130	8.32345	8.36913	8.26538	7.58691	7.84979	7.80024	7.67982	7.55999	7.7413	7.49922	7.42085	7.65153
	AFUB_085350	6.9719	7.06176	7.17558	6.51445	6.47384	6.4365	6.50342	6.33346	6.23853	6.26768	6.23642	6.4208
	AFUB_014930	9.8484	9.59858	9.57652	9.40746	8.94095	9.16152	9.09402	8.79037	9.08233	8.80422	9.13817	9.11288
	AFUB_037410	6.56707	6.75999	6.77074	7.37011	7.22449	7.44551	7.43362	7.46976	7.52166	7.05491	7.46888	7.20651
	AFUB_062340	10.9956	11.2082	11.1954	11.5369	11.0638	11.1318	10.5806	10.6256	10.6205	10.5396	10.6919	10.6082
	AFUB_091490	9.60768	9.57813	9.59223	9.13965	9.42807	9.44903	10.1076	10.2236	10.163	9.76877	9.63513	9.48738
	AFUB_078720	12.6991	12.5729	12.5334	12.6205	12.1627	12.0963	11.8577	11.8362	11.9181	12.0766	11.8217	12.071
	AFUB_072110	5.91884	5.95351	5.92477	5.97573	6.2802	6.13749	6.05141	6.17523	6.17812	6.44615	7.0131	6.61838
	AFUB_048580	6.52255	6.48088	6.32553	5.72244	5.72244	5.72244	5.72244	5.72244	5.72244	5.72244	5.72244	5.72244
	AFUB_045930	7.1477	7.30932	7.03509	7.94256	7.84097	7.6567	7.77004	7.70361	7.68562	8.02369	7.99409	7.86029
	AFUB_071690	5.91884	5.72244	5.92477	6.08018	6.17879	6.13749	5.95531	6.13606	6.29233	6.46795	6.89551	6.59637
	AFUB_087530	6.06209	5.72244	6.00834	6.16003	6.17879	5.9305	6.5967	6.70299	6.36425	6.42362	6.405	6.81142
	AFUB_014730	9.20914	9.33451	9.37309	8.85623	8.67148	8.71486	8.78977	8.60203	8.82348	8.34098	8.51523	8.58607
	AFUB_044930	7.31904	7.46512	7.3729	6.92938	6.88159	7.02709	7.05385	6.94444	6.95548	7.75237	7.53434	7.77495
	AFUB_083210	8.60179	8.7213	8.6023	8.30103	8.02246	8.18912	7.75054	7.96583	7.94731	7.95837	7.85335	7.93388
	AFUB_060990	10.1029	10.115	10.1	9.42479	9.66533	9.61485	9.30684	9.28277	9.36262	9.39076	9.48488	9.3208
	AFUB_071040	6.47511	6.44633	6.41718	5.72244	5.72244	5.72244	5.72244	5.72244	5.72244	5.72244	5.72244	5.72244
	AFUB_040950	13.654	13.472	13.4892	12.6773	12.9849	12.7355	12.8596	12.8195	12.8735	12.8907	12.9214	12.8214
	AFUB_034240	8.27261	8.21487	8.3435	8.8038	8.36726	8.69943	8.79886	8.82743	8.81118	8.95163	9.19905	9.10178
	AFUB_099960	7.26823	7.42805	7.22249	7.50478	7.49772	7.44551	8.05954	8.21978	7.92858	7.76439	7.63232	8.01585
	AFUB_080240	6.3689	6.5138	6.44498	5.72244	5.72244	5.72244	5.72244	5.72244	5.72244	5.72244	5.72244	5.72244
	AFUB_029040	8.77911	8.90649	8.87321	9.07063	8.96837	8.93135	9.28131	9.33088	9.19213	9.66063	9.66633	9.65931
	AFUB_044530	7.32894	7.36357	7.1875	7.18118	6.88159	7.15056	7.29226	7.21848	7.28559	7.97373	7.80799	7.84645
	AFUB_021280	6.27499	6.28548	6.29149	6.33896	6.04579	6.08219	6.76772	6.65267	6.59113	6.93946	6.81254	6.98525
	AFUB_043220	7.67722	7.62462	7.65866	8.07603	8.28101	8.4769	8.18887	8.48122	8.16936	8.39792	8.44052	8.36873
	AFUB_063650	8.42401	8.67822	8.57448	8.47393	8.50358	8.59471	9.00102	9.07452	9.12054	9.13424	9.24666	9.27222
	AFUB_096660	6.33928	6.23696	6.41718	6.85531	7.01482	7.04154	7.08018	7.04011	7.24527	7.01028	6.91795	6.95585
	AFUB_027540	9.07276	9.31915	9.32208	10.0509	9.75959	9.91462	9.7619	9.96121	9.73213	10.034	9.97314	9.98329
	AFUB_064530	12.532	12.3948	12.2192	11.8163	11.726	11.8255	11.7031	11.521	11.6161	11.7117	11.6846	11.6738
	AFUB_006860	6.30806	6.32996	6.00834	6.33896	6.50647	6.30742	6.61119	6.63519	6.60718	7.14894	6.93989	6.92556
	AFUB_026880	7.17061	7.32312	7.43187	8.17226	7.5545	7.71446	7.28508	7.14854	7.20346	7.52119	7.86322	7.87398
	AFUB_087560	6.9719	6.80616	6.38813	6.22709	6.50647	6.40667	6.12491	6.21117	6.10802	5.90515	6.02023	6.00986
	AFUB_046950	6.98549	6.93238	6.88844	6.99827	7.10036	7.0558	7.65358	7.70361	7.75215	7.10817	7.5658	7.28605
	AFUB_020100	13.5676	13.328	13.1886	13.1638	12.6666	12.7288	12.6477	12.6078	12.6745	12.675	12.733	12.7472
	AFUB_009430	9.77905	9.60364	9.54052	9.90584	10.2707	10.2182	10.349	10.6096	10.3982	10.2182	10.0946	10.0792
	AFUB_026290	13.8592	13.6569	13.6654	13.2533	13.2924	13.2087	12.8704	12.9191	12.936	13.0837	13.0325	13.0829
	AFUB_065700	9.67176	9.57297	9.59613	8.98405	8.78201	8.6072	9.00298	9.02649	9.01553	9.12543	9.18219	9.16978
	AFUB_058110	7.48562	7.7272	7.63452	8.07603	8.11906	8.23336	7.3617	7.35517	7.30133	7.4308	7.57816	7.44001
	AFUB_009850	8.70192	8.79028	8.90526	9.33595	8.5773	8.67595	9.09952	9.04831	9.10859	9.33275	9.42419	9.58191
	AFUB_043710	9.49208	9.51766	9.51188	10.3581	10.159	10.0913	10.3071	10.2446	10.2797	10.0778	10.0116	10.1939
	AFUB_065810	6.54514	6.54529	6.67612	6.33896	6.11806	6.37537	6.95114	6.96922	6.71142	7.09773	7.04294	7.05524
	AFUB_066560	6.56707	6.60454	6.85629	7.18118	7.01482	7.35168	7.14739	6.90608	7.38427	7.25386	7.62049	7.38082
	AFUB_003510	11.481	11.4619	11.4419	11.2022	11.2426	11.2382	10.7252	10.8141	10.7854	10.8374	10.6017	10.776
	AFUB_089160	9.24246	9.22009	9.50981	10.1351	9.7529	9.67654	9.93801	9.83258	9.98063	9.97672	10.0522	10.1861
	AFUB_031030	8.88597	9.0516	8.98232	9.17294	9.0909	9.06315	9.47094	9.62865	9.45653	9.69364	9.80071	9.68914
	AFUB_005690	12.066	11.8741	11.7774	11.4309	11.0448	11.3138	11.1712	11.1142	11.3511	11.1641	11.4633	11.261
	AFUB_102560	6.45013	6.54529	6.29149	5.72244	5.72244	5.72244	5.72244	5.72244	5.72244	5.72244	5.72244	5.72244
	AFUB_056240	10.0194	9.88093	9.94683	10.935	10.5907	10.6428	10.5316	10.475	10.5419	10.5786	10.2616	10.6579
	AFUB_019690	10.8468	10.7071	10.6952	9.99413	10.0138	10.1316	10.0296	10.0616	10.0994	9.94844	10.1348	10.0189
	AFUB_098930	8.61287	8.8982	8.92414	9.47888	9.28039	9.34483	9.60789	9.6174	9.61225	9.10091	9.04373	9.18562
	AFUB_070060	13.7354	13.6291	13.5999	12.9508	13.0999	13.0058	12.9397	12.8221	12.9039	12.9962	13.0368	12.8838
	AFUB_042100	13.5622	13.4039	13.3898	13.3138	12.8977	12.9493	12.6668	12.7105	12.7486	12.8275	12.6875	12.8393
	AFUB_027390	6.16026	6.28548	6.41718	6.58794	6.23213	6.30742	6.50342	6.56115	6.40777	6.91469	7.27178	6.8286
	AFUB_032030	8.22955	8.03296	8.09419	7.56014	7.68098	7.52315	7.32054	7.2934	7.46177	7.28971	7.55957	7.43035
	AFUB_037690	8.60918	8.49673	8.39015	7.85976	7.90148	8.16644	7.81754	7.67749	7.95657	7.69054	7.93495	7.69923
	AFUB_035880	13.276	13.1971	13.0763	12.3705	12.7341	12.5147	12.5267	12.37	12.4699	12.5428	12.5584	12.455
	AFUB_034620	6.82455	7.06176	7.11399	7.02023	7.10036	7.21352	7.3413	7.39738	7.20346	7.64539	8.01615	7.5415
	AFUB_039390	9.02969	9.14185	9.11126	9.29503	8.98763	9.08101	8.62293	8.41092	8.4103	8.64259	8.3817	8.78794
	AFUB_101830	8.49789	8.62874	8.56643	7.85976	7.7493	8.09602	8.07113	7.69713	7.96577	8.40903	8.42766	8.18773
[truncated: 2 more rows]

## Sheet: Table S2 - DE_Log2FC-CPM
Table S2. Tables of log2FC and CPM values and adjusted p-values from pairwise differential expression analysis.
	Log2FC														CPM
	gene_ID	logFC_BF18hr_vs_BF12hr	adj.P.Val_BF18hr_vs_BF12hr	logFC_BF24hr_vs_BF12hr	adj.P.Val_BF24hr_vs_BF12hr	logFC_BF30hr_vs_BF12hr	adj.P.Val_BF30hr_vs_BF12hr	logFC_BF24hr_vs_BF18hr	adj.P.Val_BF24hr_vs_BF18hr	logFC_BF30hr_vs_BF18hr	adj.P.Val_BF30hr_vs_BF18hr	logFC_BF30hr_vs_BF24hr	adj.P.Val_BF30hr_vs_BF24hr		gene_ID	BF12_1	BF12_2	BF12_3	BF18_1	BF18_2	BF18_3	BF24_1	BF24_2	BF24_3	BF30_1	BF30_2	BF30_3
	AFUB_000020	-5.04183	1.07e-07	-5.82697	7.92e-09	-5.64236	9.01e-09	-0.785145	0.334251	-0.600533	0.451713	0.184612	0.866024		AFUB_000020	2.95971	2.93051	3.85272	0	0	0	0	0	0	0	0	0
	AFUB_000040	-6.49634	4.72e-09	-7.28149	5.19e-10	-7.09688	4.83e-10	-0.785145	0.351161	-0.600533	0.46723	0.184612	0.868756		AFUB_000040	7.69525	9.83813	9.95285	0	0	0	0	0	0	0	0	0
	AFUB_000110	-9.1038	9.35e-11	-9.36062	3.42e-11	-9.70433	1.28e-11	-0.256824	0.788412	-0.600533	0.483601	-0.343709	0.755367		AFUB_000110	55.3466	53.5864	57.1486	0	0	0	0	0	0.122839	0	0	0
	AFUB_000120	-4.80582	2.35e-07	-5.59096	1.74e-08	-5.40635	1.99e-08	-0.785145	0.340956	-0.600533	0.457533	0.184612	0.866741		AFUB_000120	2.21978	3.13983	3.05007	0	0	0	0	0	0	0	0	0
	AFUB_000240	0.765906	0.000281398	0.704804	0.00018773	0.579065	0.00120005	-0.0611028	0.738472	-0.186841	0.264839	-0.125738	0.483648		AFUB_000240	16.4264	19.4669	17.0162	28.823	33.7254	33.58	28.3601	34.7258	28.3758	27.0133	23.1143	22.9288
	AFUB_000250	0.937588	0.0891251	1.03492	0.0337158	1.00759	0.0393714	0.0973302	0.867241	0.0700041	0.906754	-0.027326	0.968086		AFUB_000250	0.443957	0.837287	1.6053	1.32215	2.39342	1.81513	2.65876	1.68028	1.59691	1.63717	1.73629	1.64848
	AFUB_000260	-0.869171	0.0927126	-1.12133	0.0166654	-0.23953	0.557062	-0.252163	0.696551	0.629641	0.249137	0.881804	0.106676		AFUB_000260	3.25568	2.30254	1.44477	1.58659	0.870333	1.45211	0.775471	0.980164	1.59691	1.52023	2.27887	1.49862
	AFUB_000280	0.405316	0.539786	0.404653	0.465465	1.38755	0.0112673	-0.000662527	0.999018	0.982233	0.084867	0.982896	0.0739962		AFUB_000280	0.739928	0.418644	1.76583	1.85102	0.870333	1.27059	0.775471	1.40023	1.96542	2.22187	2.71295	1.79834
	AFUB_000290	0.980769	0.201442	1.33683	0.0450889	2.45976	0.000572845	0.356062	0.623037	1.479	0.0184069	1.12293	0.0410358		AFUB_000290	0.591942	1.25593	0.48159	1.85102	1.95825	1.08908	2.21563	1.96033	1.84259	2.57269	7.48773	2.69751
	AFUB_000300	1.30956	0.0314399	1.42505	0.0094273	2.47665	6.71e-05	0.115488	0.838119	1.16709	0.0110752	1.0516	0.0108231		AFUB_000300	2.0718	5.23305	4.97643	8.99065	9.35608	11.2538	12.0752	9.52159	10.0728	13.3312	32.7724	15.2859
	AFUB_000310	0.608116	0.000840844	0.375416	0.0121176	0.134254	0.353245	-0.232699	0.141313	-0.473862	0.00495569	-0.241163	0.142731		AFUB_000310	25.0096	26.7932	27.1295	43.3667	43.5167	43.2002	32.1266	33.3256	43.9764	27.1302	28.5402	24.5773
	AFUB_000330	1.32342	0.0214628	2.65318	1.49e-05	3.84671	1.23e-07	1.32976	0.0040683	2.5233	3.23e-06	1.19353	0.00019388		AFUB_000330	0.443957	0.627966	1.44477	3.17317	2.39342	1.45211	5.87142	4.90082	5.6506	11.2263	12.154	9.74101
	AFUB_000340	0.108902	0.729118	0.320649	0.185559	0.71987	0.00504924	0.211747	0.487904	0.610967	0.0301919	0.399221	0.119385		AFUB_000340	6.95532	11.3034	13.9661	13.2215	10.0088	12.7059	14.18	12.8822	13.3895	18.0089	16.0606	12.8881
	AFUB_000350	-0.399434	0.102332	-0.132227	0.496317	0.34794	0.0659951	0.267207	0.310243	0.747374	0.00385129	0.480167	0.0287211		AFUB_000350	9.32309	13.3966	14.1266	9.51951	9.1385	10.5278	11.1889	11.6219	11.9154	16.1378	14.2158	12.1388
	AFUB_000380	2.07865	0.000122454	3.43807	8.96e-08	4.01383	9.89e-09	1.35942	9.75e-05	1.93518	7.66e-07	0.575763	0.00514794		AFUB_000380	2.21978	3.13983	1.76583	15.0726	10.444	8.34962	27.2523	26.1844	27.1474	42.8003	32.7724	30.8715
	AFUB_000390	-0.642516	0.00890901	0.58814	0.00427882	0.895627	0.000117279	1.23066	6.4e-05	1.53814	2.81e-06	0.307487	0.162739		AFUB_000390	58.8983	73.2626	64.2119	47.0687	46.1276	42.2926	97.8201	111.879	100.851	154.362	88.1165	104.304
	AFUB_000400	-0.856756	9.43e-05	-0.291265	0.0361125	0.290189	0.0300369	0.565491	0.00525565	1.14695	3.32e-06	0.581454	0.000752406		AFUB_000400	27.6733	35.1661	37.2429	18.5102	21.3232	19.0589	27.5846	30.3851	27.7616	40.4614	36.3535	35.6671
	AFUB_000410	0.338413	0.0521512	-0.230616	0.144241	0.461346	0.00509444	-0.569029	0.0042968	0.122933	0.491099	0.691962	0.000648444		AFUB_000410	37.8843	48.5627	51.6906	60.5547	57.0068	68.7936	42.3185	37.9464	42.6251	53.091	71.1877	51.4026
	AFUB_000420	-0.912507	7.07e-06	-0.532267	0.000314088	-0.416378	0.00230566	0.380241	0.0198293	0.496129	0.00277252	0.115888	0.483528		AFUB_000420	104.626	94.8228	100.652	51.2996	55.9189	64.8003	70.6786	68.0514	81.688	73.2048	76.071	60.3943
	AFUB_000430	-0.0106767	0.959676	0.273377	0.0999818	1.07022	4.77e-06	0.284053	0.149989	1.0809	1.35e-05	0.796847	0.000385209		AFUB_000430	85.5357	95.6601	102.418	80.387	126.633	100.377	135.486	102.917	125.419	207.686	177.644	169.494
	AFUB_000440	-0.475554	0.0209688	-0.351246	0.0413706	-0.681308	0.000826831	0.124308	0.582707	-0.205754	0.357677	-0.330062	0.126666		AFUB_000440	43.9517	42.0737	48.9616	36.227	31.7672	37.2103	34.5638	33.0455	45.5733	25.0253	33.0979	20.531
	AFUB_000450	0.199823	0.069314	0.499958	5.76e-05	0.839765	1.51e-07	0.300135	0.0118068	0.639942	1.01e-05	0.339807	0.0038081		AFUB_000450	61.118	66.983	65.0146	87.5266	82.8992	71.3348	93.1673	99.4166	96.183	105.831	105.154	110.298
	AFUB_000460	0.150188	0.426065	0.433002	0.00848375	0.645833	0.000374721	0.282814	0.125461	0.495645	0.00783453	0.212831	0.205936		AFUB_000460	16.8704	21.5602	17.4978	19.5679	22.8462	23.2337	26.5876	26.4644	25.6734	28.1827	29.2998	22.4793
	AFUB_000470	1.32848	1.31e-06	1.87926	6.56e-09	2.1317	9.66e-10	0.550772	0.00326142	0.803211	7.39e-05	0.252439	0.143823		AFUB_000470	34.9246	39.1432	33.7113	104.979	92.0377	95.4761	129.947	166.628	124.682	164.769	122.842	153.159
	AFUB_000480	1.74426	0.000924782	2.33324	1.33e-05	2.17092	3.13e-05	0.588975	0.0835496	0.426656	0.210394	-0.162319	0.628045		AFUB_000480	1.62784	1.67457	0.963179	5.81748	3.9165	5.98994	7.86549	8.68145	6.75615	7.83502	4.77478	5.99447
	AFUB_000490	-0.319574	0.0247894	-0.787538	7.62e-06	-0.387815	0.00378256	-0.467963	0.00497664	-0.0682404	0.668464	0.399723	0.0114011		AFUB_000490	68.9613	54.2144	60.1987	61.0835	48.3035	51.5498	40.7676	36.8262	35.0091	44.3205	42.1049	44.3591
	AFUB_000500	-0.0248981	0.798752	-0.134857	0.102157	-0.0836633	0.301391	-0.109958	0.267853	-0.0587652	0.555461	0.0511933	0.657717		AFUB_000500	108.917	107.173	116.866	113.441	115.537	125.063	107.347	106.138	107.607	95.0727	97.3405	100.257
	AFUB_000510	-0.273837	0.0270466	-0.252949	0.0281459	-0.256231	0.0253346	0.0208879	0.892664	0.0176061	0.908969	-0.00328181	0.987571		AFUB_000510	164.412	179.18	168.556	186.953	139.688	137.95	148.89	151.645	154.04	123.84	133.694	141.919
	AFUB_000520	-0.753465	0.000258525	-0.815867	2.07e-05	-0.950694	5.96e-06	-0.0624019	0.773026	-0.197229	0.320255	-0.134827	0.519674		AFUB_000520	23.8257	29.933	25.5242	16.1303	18.0594	15.9732	15.1771	14.4224	17.4431	10.8755	13.2392	13.7873
	AFUB_000530	-0.0094924	0.94889	0.15023	0.213989	0.188995	0.117436	0.159723	0.273345	0.198487	0.152183	0.0387645	0.844414		AFUB_000530	146.506	166.202	190.709	159.716	186.686	192.949	186.888	204.574	196.911	195.291	171.458	165.747
	AFUB_000540	0.100453	0.422712	0.7074	5.09e-06	1.21762	6.53e-09	0.606947	0.000134753	1.11716	6.33e-08	0.510217	0.000359967		AFUB_000540	59.1942	73.0533	69.67	90.6998	71.5849	72.9684	115.213	111.319	120.014	145.708	142.701	145.516
	AFUB_000550	0.484681	0.000690102	1.63858	1.53e-10	2.29192	2.12e-12	1.1539	5.27e-08	1.80724	7.37e-11	0.653336	7.55e-06		AFUB_000550	29.1532	33.9101	32.9086	47.862	52.0024	45.1968	105.353	108.238	101.465	141.849	152.142	141.769
	AFUB_000560	0.251056	0.191083	0.549276	0.00216184	0.400612	0.019013	0.29822	0.111857	0.149556	0.440547	-0.148664	0.428144		AFUB_000560	16.4264	18.6296	13.9661	26.1787	18.0594	19.6035	23.3749	24.7842	27.0246	20.4646	18.9906	20.0815
	AFUB_000570	0.0206354	0.857807	0.0578805	0.531124	-0.176423	0.0632851	0.0372452	0.761415	-0.197058	0.0716145	-0.234303	0.0367614		AFUB_000570	66.4455	59.2381	62.1251	70.6031	65.7101	70.4272	70.7894	69.8717	66.8244	53.3249	51.1119	50.5034
	AFUB_000580	-0.166842	0.178168	-0.146084	0.183129	-0.433633	0.000842581	0.0207577	0.89448	-0.266791	0.0455696	-0.287548	0.0354967		AFUB_000580	74.4367	72.844	81.0676	66.901	78.5476	74.602	74.3344	75.0526	69.4041	54.8451	56.7548	45.7078
	AFUB_000590	0.454646	0.0855983	0.790925	0.00137963	0.963206	0.000238499	0.336279	0.169016	0.50856	0.0332796	0.172281	0.454396		AFUB_000590	5.47547	5.44237	7.38437	8.19736	11.9671	7.62356	10.4135	11.902	11.5469	10.9924	11.6114	10.6402
	AFUB_000600	0.47546	0.0344701	0.652681	0.00173117	0.62636	0.00258959	0.177221	0.405664	0.150899	0.478624	-0.0263212	0.916589		AFUB_000600	5.77144	7.11694	7.5449	11.1061	9.35608	10.1648	11.7428	10.0817	11.9154	9.93995	9.98364	9.14156
	AFUB_000610	0.308491	0.285077	0.773775	0.00275018	0.950031	0.000494071	0.465284	0.0839848	0.64154	0.0164139	0.176255	0.476936		AFUB_000610	5.03151	4.39576	5.9396	7.93293	5.00441	8.1681	8.86252	8.9615	10.4413	8.6536	10.4177	8.84184
	AFUB_000620	0.00949329	0.951008	0.594507	9.96e-05	1.28598	1.41e-08	0.585013	0.000541823	1.27649	5.27e-08	0.691477	8.35e-05		AFUB_000620	82.28	86.8686	90.0572	115.292	85.0751	86.5819	144.681	121.82	149.127	181.609	204.013	203.362
	AFUB_000630	0.957437	2.04e-08	2.21762	9.39e-13	2.79178	3.92e-14	1.26018	3.76e-09	1.83434	1.26e-11	0.574162	3.33e-05		AFUB_000630	169.739	193.623	194.562	390.3	377.289	404.049	946.185	884.528	912.817	1124.5	1245.78	1223.17
	AFUB_000640	0.109944	0.673608	0.249682	0.221822	0.456509	0.0295385	0.139737	0.591602	0.346565	0.148311	0.206828	0.379824		AFUB_000640	11.5429	11.722	8.50808	9.78394	13.2726	13.2505	13.4046	15.2626	11.3012	14.0329	12.0455	14.3867
	AFUB_000650	-0.44991	0.028595	0.228498	0.150336	0.242604	0.128938	0.678408	0.00290246	0.692513	0.00182678	0.0141059	0.957773		AFUB_000650	34.9246	30.9796	35.156	25.6498	23.7166	30.6758	44.4234	35.706	46.0646	32.2756	45.7945	34.3183
	AFUB_000660	-0.0137121	0.931077	-1.15913	1.76e-07	-1.01871	6.79e-07	-1.14542	1.06e-06	-1.005	2.16e-06	0.140419	0.420021		AFUB_000660	298.191	275.049	241.918	290.345	288.951	291.874	118.425	129.522	137.703	99.9842	147.801	130.08
	AFUB_000670	0.54887	0.197781	0.778946	0.0328773	0.540173	0.140505	0.230076	0.583729	-0.00869634	0.984796	-0.238772	0.57027		AFUB_000670	1.77583	5.65169	2.88954	3.17317	6.09233	4.90086	5.20673	4.90082	6.14195	3.85904	4.01516	4.19613
	AFUB_000690	0.0249167	0.808788	-0.163787	0.0616686	-0.198354	0.0262466	-0.188704	0.0666028	-0.223271	0.0274268	-0.034567	0.794412		AFUB_000690	100.038	104.242	109.481	106.566	119.671	118.891	98.5955	98.9966	98.7626	82.677	82.9076	89.1677
	AFUB_000700	-0.143139	0.573562	0.187883	0.338812	0.121403	0.551459	0.331022	0.185459	0.264542	0.291252	-0.0664804	0.819486		AFUB_000700	7.39928	6.27966	7.86596	7.40407	6.96266	6.89751	9.30565	7.56127	9.33577	6.43173	8.68143	6.89364
	AFUB_000710	0.856209	0.034074	1.58298	9.52e-05	2.1042	3.37e-06	0.726776	0.0350762	1.24799	0.00056497	0.521212	0.0474803		AFUB_000710	1.33187	1.46525	1.12371	2.64431	2.39342	2.7227	4.65282	3.36056	4.91356	5.26233	5.31737	5.84461
	AFUB_000720	1.50035	0.0299344	1.5261	0.0144356	1.45408	0.0200443	0.0257543	0.969846	-0.0462662	0.945736	-0.0720205	0.921696		AFUB_000720	0.591942	0.209322	0.32106	1.85102	0.65275	1.63362	1.44016	1.8203	0.859873	1.40329	0.97666	0.89917
	AFUB_000730	0.180782	0.539051	-0.0704299	0.786919	0.191125	0.433231	-0.251212	0.409309	0.0103436	0.974427	0.261555	0.380706		AFUB_000730	3.40367	3.13983	3.37113	3.4376	4.13408	4.53784	3.54501	3.22054	3.31665	3.1574	3.68961	3.8964
	AFUB_000750	2.36065	0.052003	3.17509	0.00413536	5.19877	2.74e-05	0.814445	0.409385	2.83812	0.00181339	2.02368	0.00403431		AFUB_000750	0	0.209322	0	0.528862	0.217583	1.27059	0.886252	0.980164	1.59691	3.39128	7.48773	2.39779
	AFUB_000760	0.874608	0.494165	1.10349	0.302593	3.75828	0.000590215	0.228882	0.866269	2.88368	0.00464904	2.65479	0.00365819		AFUB_000760	0.295971	0	0.32106	0.528862	0	1.63362	0.775471	0.280047	0.614195	2.45575	5.42589	2.24793
	AFUB_000770	2.33198	0.0404654	4.02179	0.000317898	6.36921	1.84e-06	1.68982	0.0228154	4.03724	4.92e-06	2.34742	8.8e-06		AFUB_000770	0.443957	0	0.802649	2.64431	0.870333	3.26724	6.09298	6.5811	7.2475	21.634	41.0197	29.0732
	AFUB_000780	2.6817	0.00506661	2.50509	0.0042556	4.86681	3.96e-06	-0.176607	0.812537	2.18512	0.000400131	2.36172	0.000127231		AFUB_000780	0	0.209322	0.48159	1.85102	1.08792	1.63362	1.2186	1.40023	1.35123	4.3268	8.68143	5.99447
	AFUB_000790	3.461	0.00278319	2.59704	0.0131163	6.3346	9.98e-07	-0.863964	0.350458	2.8736	0.000213256	3.73756	4.37e-05		AFUB_000790	0	0	0	2.37988	0.217583	1.27059	0.775471	0.560094	0.245678	4.79456	8.24735	6.29419
	AFUB_000800	3.25077	0.0402876	2.58719	0.0777774	6.72144	4.11e-05	-0.663581	0.614827	3.47067	0.000717212	4.13425	0.000241947		AFUB_000800	0.147986	0	0	2.64431	0.217583	2.17816	1.99407	0.42007	0.368517	7.83502	19.7502	10.4903
	AFUB_000810	3.92009	0.0364013	2.88074	0.100417	6.80758	0.000280195	-1.03935	0.440864	2.88748	0.00345224	3.92683	0.000812489		AFUB_000810	0	0	0.32106	4.49533	0.65275	3.81178	2.65876	1.12019	0.368517	8.0689	27.0209	15.136
	AFUB_000820	0.691773	0.555295	1.2647	0.180085	3.6161	0.000301757	0.572929	0.596716	2.92433	0.00199977	2.3514	0.00223505		AFUB_000820	0.591942	0.418644	0.963179	2.64431	0.217583	2.17816	3.32345	1.26021	1.22839	5.02845	13.5647	7.64295
	AFUB_000830	3.89868	0.0327752	2.77626	0.104227	6.38947	0.0004733	-1.12241	0.344187	2.49079	0.00418183	3.6132	0.000741467		AFUB_000830	0.295971	1.04661	0	9.25508	1.52308	7.80508	3.87735	1.96033	1.22839	13.5651	44.3838	20.9806
	AFUB_000840	-0.0400793	0.811819	-0.161329	0.226923	-0.28806	0.0406666	-0.121249	0.475916	-0.247981	0.129164	-0.126732	0.476998		AFUB_000840	30.929	33.7008	32.9086	38.3425	28.5034	36.4842	31.4619	32.2054	28.6215	27.0133	25.0676	21.8798
	AFUB_000850	-0.195677	0.255232	-0.278464	0.0608287	-0.40287	0.0117667	-0.0827874	0.674053	-0.207194	0.26442	-0.124406	0.534614		AFUB_000850	21.014	19.8856	21.511	24.0632	17.4067	18.8774	17.3927	17.3629	20.0228	14.6176	16.1692	13.038
	AFUB_000860	-0.0333377	0.846542	-0.187683	0.162526	-0.392688	0.00888957	-0.154345	0.359487	-0.35935	0.0333407	-0.205004	0.229773		AFUB_000860	17.0183	18.6296	18.4609	21.6833	18.277	17.7883	16.2849	15.9627	17.9345	12.9804	13.2392	11.8391
	AFUB_000870	2.07919	0.0180889	2.44943	0.00287809	2.37144	0.00375598	0.37024	0.58433	0.292252	0.673382	-0.0779884	0.920316		AFUB_000870	0.443957	0	0.32106	2.90874	0.65275	1.08908	1.66172	1.54026	1.71975	0.818584	1.8448	1.64848
	AFUB_000880	-0.449649	0.000633608	-0.379993	0.000924769	-0.551397	3.28e-05	0.0696559	0.590442	-0.101748	0.420911	-0.171404	0.171269		AFUB_000880	86.4236	79.1237	82.3518	60.2902	67.4508	68.4306	66.8013	69.1716	66.0874	53.5588	56.3207	47.5062
	AFUB_000890	1.59113	4.06e-05	2.10513	3.34e-07	2.28865	1.01e-07	0.514001	0.0251917	0.697525	0.00286931	0.183524	0.352301		AFUB_000890	2.0718	2.51186	1.92636	7.40407	6.96266	7.07902	9.74877	11.4819	9.21293	9.70607	9.98364	10.4903
	AFUB_000900	2.37285	0.000140701	2.92605	3.97e-06	3.51914	3.43e-07	0.553204	0.108231	1.14629	0.00129542	0.593084	0.0302387		AFUB_000900	0.443957	0.627966	0.802649	3.4376	4.78683	3.26724	5.9822	6.30106	4.42221	8.0689	7.59625	6.14433
	AFUB_000920	1.12019	6.85e-05	0.91159	0.00017171	0.56374	0.00970816	-0.208597	0.304994	-0.556447	0.00899925	-0.34785	0.0961083		AFUB_000920	10.063	14.2339	15.0898	39.4002	28.9386	25.5934	23.2641	27.1645	26.7789	18.0089	18.014	16.7845
	AFUB_000930	1.02389	4.45e-06	0.788226	2.96e-05	0.792291	2.73e-05	-0.235667	0.139937	-0.231603	0.135174	0.0040646	0.987571		AFUB_000930	49.4272	68.6576	66.4594	155.221	127.286	121.069	107.126	116.92	108.221	107.001	88.3335	98.3093
	AFUB_000940	0.538559	0.0066344	0.488481	0.00805669	0.598474	0.00182334	-0.0500778	0.825247	0.0599151	0.782557	0.109993	0.64457		AFUB_000940	86.2756	106.126	136.771	176.111	167.539	165.359	156.423	176.149	148.881	188.04	141.724	131.429
	AFUB_000950	0.574648	0.078163	1.08571	0.000499532	1.44852	2.53e-05	0.511059	0.0810867	0.873867	0.00341296	0.362808	0.132534		AFUB_000950	3.25568	7.11694	7.22384	7.6685	9.35608	8.89416	12.0752	12.6021	11.9154	13.0973	12.9136	15.8853
	AFUB_000960	-0.186625	0.383018	0.0666078	0.705827	-0.214014	0.232067	0.253232	0.250148	-0.0273894	0.91807	-0.280622	0.17892		AFUB_000960	11.9868	12.978	10.7555	13.2215	10.8792	10.1648	12.7399	14.0023	12.7753	8.18584	9.22401	11.6892
	AFUB_000980	-0.00661163	0.983562	0.0655826	0.795926	0.262108	0.273627	0.0721943	0.831906	0.26872	0.365618	0.196526	0.510624		AFUB_000980	7.25129	7.11694	6.10013	7.93293	5.65716	8.53113	7.97627	7.1412	7.49318	7.13338	9.87512	5.84461
	AFUB_000990	0.20987	0.55355	0.0624472	0.841664	0.587191	0.040711	-0.147422	0.697175	0.377321	0.251283	0.524744	0.0982517		AFUB_000990	2.81173	3.76779	2.88954	3.17317	3.04617	5.4454	3.76657	3.08052	3.43949	4.67762	4.01516	4.49585
	AFUB_001000	1.26939	0.0172337	1.28344	0.00749364	2.2625	3.77e-05	0.0140512	0.977558	0.993109	0.0156215	0.979058	0.0110964		AFUB_001000	0.887913	0.837287	0.802649	1.85102	3.69892	1.81513	2.21563	2.80047	2.08826	3.39128	5.31737	3.59668
	AFUB_001040	0.714627	0.0379015	1.14649	0.000547969	0.673277	0.028083	0.431865	0.146393	-0.0413509	0.911369	-0.473216	0.0979392		AFUB_001040	6.51137	5.65169	4.65537	15.6014	10.0088	7.07902	11.2997	13.1622	15.6006	7.60114	9.1155	8.24239
	AFUB_001050	0.359471	0.000959945	0.434243	0.000108236	0.383593	0.000310695	0.0747714	0.494022	0.0241217	0.835089	-0.0506496	0.695469		AFUB_001050	192.085	181.691	181.078	238.517	272.849	260.472	263.106	262.964	267.543	227.683	232.771	213.853
	AFUB_001060	0.104647	0.594346	0.0695368	0.677997	0.0168457	0.925561	-0.0351106	0.876751	-0.0878017	0.676231	-0.0526911	0.836226		AFUB_001060	29.5971	35.794	34.3534	39.6646	38.9474	36.8472	32.7913	43.1272	35.3776	38.4735	27.238	28.4737
	AFUB_001070	-0.135045	0.298067	-0.34716	0.00772296	0.00932829	0.943903	-0.212115	0.136453	0.144373	0.302428	0.356488	0.0188926		AFUB_001070	347.618	370.709	395.385	310.442	405.575	388.802	311.296	338.437	278.599	356.435	332.282	353.674
	AFUB_001080	-0.173564	0.208573	-0.234938	0.0719459	-0.245837	0.0582773	-0.0613743	0.710196	-0.0722737	0.64703	-0.0108994	0.961625		AFUB_001080	215.615	216.648	220.889	166.856	244.564	222.717	187.885	198.133	201.702	176.58	175.148	161.401
	AFUB_001100	-0.46572	0.0019315	-0.270415	0.0241097	-0.344623	0.00621689	0.195304	0.181964	0.121097	0.414371	-0.0742077	0.649202		AFUB_001100	64.2257	62.7966	58.9145	43.1022	53.7431	48.6456	55.3908	50.6885	56.9973	46.4254	49.3756	40.1629
	AFUB_001110	-0.362	0.00680316	-0.475093	0.000374085	-0.517899	0.000174567	-0.113093	0.422427	-0.155898	0.248522	-0.0428055	0.809459		AFUB_001110	99.0024	96.7067	90.0572	67.9587	79.4179	92.9349	73.1158	70.5718	73.7034	58.4703	65.9788	61.1436
	AFUB_001120	0.349987	0.545808	-0.186944	0.724583	1.64969	0.00094913	-0.536931	0.374511	1.2997	0.0095965	1.83663	0.000861454		AFUB_001120	2.36777	2.30254	3.2106	6.34634	1.95825	3.9933	2.76954	2.10035	2.45678	5.61315	12.2625	6.44405
	AFUB_001140	-0.694159	7.12e-05	-0.590275	8.39e-05	-0.511745	0.000317652	0.103884	0.51116	0.182414	0.216983	0.0785302	0.641473		AFUB_001140	81.2441	73.8906	70.7937	54.2083	53.0903	45.1968	54.2829	46.7678	57.98	49.115	52.9567	45.1084
	AFUB_001150	-0.335126	0.216765	-1.01946	0.000559751	-0.939233	0.00115428	-0.684333	0.0347435	-0.604107	0.0539394	0.0802267	0.858443		AFUB_001150	8.87913	9.41948	7.86596	8.72622	6.74508	7.07902	4.87439	3.50059	5.15924	2.92351	5.20886	4.79557
	AFUB_001160	-0.201731	0.419645	0.0730539	0.719784	-0.449242	0.040715	0.274785	0.285802	-0.247511	0.359723	-0.522296	0.0343262		AFUB_001160	7.54726	7.11694	8.50808	6.34634	6.74508	8.53113	9.08408	7.98134	8.84441	5.14539	4.55775	6.59391
	AFUB_001170	-1.13249	0.000126903	-1.60192	9.08e-07	-1.66705	7.8e-07	-0.469423	0.110315	-0.534554	0.0678747	-0.0651306	0.868133		AFUB_001170	26.4894	19.8856	19.4241	9.78394	11.9671	10.5278	8.9733	7.42124	6.51047	5.26233	6.18552	8.39225
	AFUB_001180	-0.599964	0.000943167	-0.52423	0.000646424	-0.694642	6.67e-05	0.0757337	0.686284	-0.0946781	0.609401	-0.170412	0.334679		AFUB_001180	33.2968	29.933	27.4506	24.0632	21.3232	19.9665	24.4827	22.2637	20.0228	16.4886	17.7969	17.8335
	AFUB_001190	-0.462806	0.000523347	-0.844189	6.06e-07	-0.664273	7.78e-06	-0.381383	0.00467235	-0.201467	0.0951918	0.179917	0.175685		AFUB_001190	2218.3	2013.26	1961.84	1878.78	1540.71	1464.27	1213.61	1231.93	1200.38	1219.92	1172.32	1239.96
	AFUB_001200	0.100026	0.331185	0.209614	0.0337259	0.322052	0.00237111	0.109588	0.341799	0.222026	0.0428664	0.112438	0.36712		AFUB_001200	202.74	210.996	209.813	223.444	261.535	239.961	247.707	269.545	246.538	237.156	262.83	227.19
	AFUB_001210	-0.520306	0.000578258	-0.73739	5.24e-06	-0.675855	1.39e-05	-0.217084	0.134495	-0.155549	0.27826	0.0615347	0.718372		AFUB_001210	52.8309	49.4	48.3195	37.2848	38.5122	37.7548	34.7854	28.5648	32.1838	31.1062	29.6254	26.8252
	AFUB_001220	0.350282	0.0739085	0.744274	0.000169162	1.12434	1.75e-06	0.393993	0.0366796	0.774061	0.00021087	0.380069	0.0194538		AFUB_001220	14.0586	16.5364	15.5714	19.8323	19.8001	23.2337	25.1474	30.105	26.7789	27.2472	36.3535	29.8225
	AFUB_001230	0.375438	0.00495173	1.1108	6.46e-08	1.23056	1.45e-08	0.735363	3.44e-05	0.855126	3.23e-06	0.119763	0.441082		AFUB_001230	179.654	178.97	180.114	254.647	284.381	221.809	424.847	443.594	367.412	420.986	366.899	390.989
	AFUB_001250	-1.66654	6.26e-08	-1.48749	2.83e-08	-0.9339	4.19e-06	0.179049	0.37717	0.732643	0.000595626	0.553594	0.00399788		AFUB_001250	148.43	121.825	115.1	39.9291	44.6046	45.5599	47.4145	45.6476	51.7152	50.4014	74.9858	63.5414
	AFUB_001260	0.705503	0.000106163	1.21596	1.65e-07	1.99326	3.08e-10	0.510461	0.00390536	1.28775	2.1e-07	0.777293	0.000152746		AFUB_001260	470.594	611.01	742.13	1014.89	1080.74	1073.65	1499.1	1386.37	1529.35	2275.66	2094.72	2280
	AFUB_001270	0.337247	0.62901	0.62502	0.261954	1.6375	0.00409941	0.287773	0.680391	1.30025	0.0285645	1.01248	0.0615544		AFUB_001270	0.739928	0.418644	0.48159	1.05772	0.435167	0.907567	1.10782	1.68028	0.491356	1.63717	1.73629	1.9482
	AFUB_001280	-0.282654	0.447237	-0.366432	0.233952	-0.242969	0.432075	-0.0837785	0.853959	0.0396846	0.930865	0.123463	0.793903		AFUB_001280	2.95971	3.13983	2.72901	2.90874	1.74067	3.26724	2.10485	2.3804	2.8253	2.68963	2.27887	1.9482
	AFUB_001290	0.342344	0.0177047	0.26366	0.0394942	0.0366435	0.778972	-0.0786841	0.606287	-0.305701	0.0349807	-0.227017	0.130915		AFUB_001290	58.0103	62.7966	65.0146	69.8098	90.9498	94.024	85.9665	73.3723	76.6516	54.8451	63.4829	58.8956
	AFUB_001300	0.386978	0.077308	0.11864	0.537298	0.256795	0.177728	-0.268338	0.232486	-0.130184	0.567079	0.138155	0.5716		AFUB_001300	24.5656	25.5373	20.7084	25.3854	31.332	42.6557	28.3601	22.6838	29.8499	23.1542	29.0828	26.0759
	AFUB_001310	-1.31893	3.6e-06	-0.527134	0.00129962	0.544945	0.00050457	0.791792	0.00115741	1.86387	3.74e-08	1.07208	4.35e-06		AFUB_001310	40.844	37.8873	37.7245	14.0148	21.1056	15.7917	31.1296	23.3839	31.324	50.4014	53.3908	54.9992
	AFUB_001320	0.0144699	0.892457	0.189043	0.037437	0.173058	0.0530442	0.174573	0.0960636	0.158589	0.118994	-0.0159847	0.908795		AFUB_001320	117.797	122.453	110.445	133.802	125.981	123.792	141.911	142.404	138.317	118.227	133.477	116.293
	AFUB_001330	-0.121857	0.32993	-0.136299	0.238839	0.288236	0.0173451	-0.0144423	0.929638	0.410093	0.00379871	0.424535	0.00466714		AFUB_001330	235.297	248.046	253.156	202.819	274.808	260.835	241.171	241.961	226.27	290.247	270.643	276.345
	AFUB_001340	0.00872349	0.947034	0.093391	0.389993	0.127198	0.237419	0.0846675	0.528472	0.118475	0.352226	0.0338074	0.850979		AFUB_001340	235.593	214.346	210.936	252.796	226.504	240.687	243.055	242.381	260.542	195.759	264.566	216.4
	AFUB_001350	0.140426	0.328913	-0.208601	0.103855	-0.112345	0.376227	-0.349028	0.0245696	-0.252772	0.0872802	0.0962557	0.573241		AFUB_001350	33.7407	33.4915	27.9322	41.7801	36.7716	35.3951	29.2463	25.9043	31.5696	27.2472	27.3465	26.8252
	AFUB_001360	1.77286	1.32e-06	2.35045	9.49e-09	3.33438	6.98e-11	0.577595	0.00343623	1.56152	4.48e-08	0.983929	5.09e-06		AFUB_001360	5.62345	8.79152	10.916	32.525	27.1979	30.6758	46.8606	38.5064	46.1875	74.0234	78.5669	76.2796
	AFUB_001370	-1.21781	8.56e-06	0.935188	1.35e-06	2.58306	3.98e-12	2.15299	1.86e-08	3.80086	6.62e-12	1.64787	3.62e-09		AFUB_001370	29.4491	29.933	23.5979	11.3705	12.6198	13.795	59.1573	49.7083	57.8572	152.14	155.832	151.66
	AFUB_001400	-0.134485	0.301255	-0.222023	0.0661485	0.00228569	0.985976	-0.087538	0.553427	0.13677	0.328547	0.224308	0.126666		AFUB_001400	151.093	139.827	143.995	116.614	162.317	152.653	140.36	124.621	130.209	132.845	135.756	136.974
	AFUB_001410	-0.00154484	0.991394	0.126565	0.240245	0.150155	0.163986	0.12811	0.334699	0.1517	0.230845	0.0235899	0.888238		AFUB_001410	76.0646	79.333	80.7465	80.6514	90.9498	83.6777	90.9516	94.9359	87.2157	91.3306	80.0861	72.9826
	AFUB_001420	1.31541	9.66e-07	1.23087	5.19e-07	1.11823	1.67e-06	-0.0845412	0.58914	-0.197179	0.185562	-0.112638	0.484498		AFUB_001420	9.76705	11.3034	13.0029	27.2364	33.943	30.1312	26.8091	29.2649	28.4987	22.2187	22.8973	23.5283
	AFUB_001430	0.109598	0.432064	0.0028373	0.983486	0.266861	0.0325401	-0.106761	0.480939	0.157262	0.268204	0.264024	0.0690096		AFUB_001430	54.0147	66.983	65.9778	74.5695	73.7607	68.7936	63.4778	69.4516	64.122	67.1239	61.7466	81.0752
	AFUB_001440	2.0718	8.08e-09	2.69037	1.84e-10	3.81741	2.37e-12	0.618577	0.00514565	1.74561	9.23e-08	1.12703	4.31e-05		AFUB_001440	143.842	189.018	225.866	1077.56	709.974	755.459	1238.98	1320.14	1197.93	2375.41	2262.6	2580.92
	AFUB_001450	0.898892	0.120936	2.28004	8.18e-05	1.88712	0.000593116	1.38115	0.00570068	0.988224	0.0378012	-0.392928	0.297971		AFUB_001450	1.18388	0.627966	1.6053	2.11545	4.13408	1.45211	5.64986	8.12136	5.0364	4.44374	3.79812	3.8964
	AFUB_001460	0.0606131	0.723715	-0.0427936	0.784177	-0.0991669	0.506555	-0.103407	0.576038	-0.15978	0.361649	-0.0563733	0.811272		AFUB_001460	169.739	171.644	170.322	261.258	158.836	173.708	168.609	178.11	179.345	148.398	136.515	160.802
	AFUB_001470	-0.533986	2.26e-05	-0.677661	8.8e-07	-0.712167	4.01e-07	-0.143675	0.166156	-0.178181	0.0746973	-0.0345062	0.803013		AFUB_001470	1100.86	1052.68	997.532	813.125	792.003	750.377	688.064	706.418	689.004	618.967	601.731	569.474
	AFUB_001480	0.184104	0.272558	0.269351	0.065596	0.386839	0.0111206	0.0852467	0.636697	0.202734	0.22224	0.117488	0.511514		AFUB_001480	30.0411	32.2356	30.5007	41.2512	38.2947	35.2136	40.3245	33.4656	44.7134	34.7314	34.8342	44.8086
	AFUB_001490	0.0628403	0.641882	0.0469395	0.685545	-0.110835	0.333115	-0.0159008	0.921138	-0.173675	0.197136	-0.157774	0.258983		AFUB_001490	46.9114	43.9576	41.5772	59.2325	46.998	45.9229	46.639	50.2684	48.2757	35.5499	39.2834	39.5635
	AFUB_001500	0.575695	0.158242	0.312633	0.382762	0.526182	0.139931	-0.263062	0.529137	-0.0495133	0.915471	0.213549	0.628045		AFUB_001500	2.95971	6.90762	8.18702	11.3705	8.26816	7.44205	7.86549	7.56127	6.01911	5.37927	9.54957	7.19336
	AFUB_001510	-0.472088	0.00474825	-0.428698	0.00495138	-0.312043	0.0298011	0.0433897	0.820114	0.160045	0.339926	0.116655	0.539493		AFUB_001510	144.286	143.595	142.711	83.2957	127.069	129.238	113.773	108.518	116.451	103.726	114.703	104.603
	AFUB_001520	-0.335526	0.00224018	-0.582342	7.96e-06	-0.452361	9.74e-05	-0.246816	0.0264127	-0.116835	0.272197	0.12998	0.270681		AFUB_001520	775	707.927	682.091	666.101	614.238	577.213	524.107	488.962	515.924	484.017	477.261	509.38
	AFUB_001530	-0.225187	0.0360788	-0.299168	0.0036382	-0.656196	3.01e-06	-0.0739808	0.535076	-0.431009	0.000778682	-0.357028	0.00379407		AFUB_001530	75.6206	70.5415	72.72	72.1896	64.6222	66.7969	59.9328	60.9102	68.0528	42.6833	41.6708	45.4081
	AFUB_001540	-0.29818	0.0247185	-0.11648	0.2753	0.0709725	0.507078	0.1817	0.185084	0.369152	0.00757828	0.187452	0.140938		AFUB_001540	30.1891	34.3288	33.5507	29.3518	28.0682	28.4976	32.7913	30.105	32.3067	30.6384	30.602	34.7679
	AFUB_001550	1.53066	8.71e-09	2.24331	3.75e-11	2.4792	7.39e-12	0.712646	4.37e-05	0.94854	8.65e-07	0.235894	0.0970417		AFUB_001550	41.7319	57.9822	53.4564	151.783	153.179	166.266	256.348	250.082	248.995	227.216	268.473	290.282
	AFUB_001560	0.838552	7.26e-07	1.28395	1.8e-09	1.05485	1.5e-08	0.445396	0.000782719	0.216293	0.0522309	-0.229103	0.055631		AFUB_001560	88.4954	86.8686	83.4755	152.312	177.548	171.893	208.712	245.041	215.214	164.652	171.024	165.148
	AFUB_001570	-0.238436	0.168597	0.459166	0.00317846	0.55641	0.000680926	0.697602	0.000704061	0.794845	0.000127286	0.0972431	0.583863		AFUB_001570	36.1085	39.3525	33.8718	27.2364	38.5122	33.943	49.6301	57.6897	51.7152	52.2724	53.1737	43.31
	AFUB_001580	-0.671926	0.000659193	-0.112721	0.399852	0.02214	0.875322	0.559204	0.00437031	0.694066	0.000531119	0.134861	0.431006		AFUB_001580	37.7363	36.422	43.8246	23.2699	23.9342	32.4909	39.9921	35.1459	40.414	33.2111	40.3686	38.3646
	AFUB_001590	0.104479	0.399459	-0.34073	0.00507189	-0.254842	0.0273475	-0.445208	0.00241822	-0.359321	0.0079183	0.0858879	0.573621		AFUB_001590	58.1583	62.7966	66.4594	64.7856	83.3344	70.2457	53.6183	53.0689	49.7498	49.9336	47.2052	48.8549
	AFUB_001600	-0.14012	0.447813	-0.231608	0.1384	-0.362647	0.028593	-0.091488	0.657013	-0.222527	0.2531	-0.131039	0.53788		AFUB_001600	27.9693	31.189	30.6612	32.2606	25.4572	30.6758	27.5846	25.3442	27.6388	16.3717	25.5017	24.1277
	AFUB_001610	0.131032	0.264047	-0.00619753	0.955868	-0.350282	0.00308682	-0.137229	0.271637	-0.481314	0.000620904	-0.344084	0.00830202		AFUB_001610	40.548	38.5152	40.1325	43.3667	49.1738	48.6456	41.2107	43.2672	41.6424	26.5455	29.5168	31.6208
	AFUB_001620	-0.206087	0.0397628	-0.537472	1.54e-05	-0.464583	6.37e-05	-0.331384	0.00454108	-0.258496	0.0161293	0.0728886	0.561498		AFUB_001620	187.202	203.252	179.633	179.284	177.113	177.883	139.474	140.584	135.123	133.078	116.982	134.726
	AFUB_001630	-0.00579642	0.976641	-0.258317	0.0993011	-0.0383465	0.809647	-0.25252	0.180933	-0.0325501	0.877999	0.21997	0.24806		AFUB_001630	42.7678	43.9576	40.6141	52.3573	40.9057	45.1968	38.1088	34.4458	39.9227	30.0537	39.826	48.4053
	AFUB_001640	0.12234	0.191087	0.153285	0.0839866	0.157241	0.0736775	0.0309451	0.788566	0.0349019	0.75305	0.00395681	0.980907		AFUB_001640	192.677	189.227	197.773	206.785	239.559	238.146	225.44	223.057	234.131	199.968	198.696	203.063
	AFUB_001650	-0.218604	0.193999	-0.253402	0.0774051	-0.473159	0.00376271	-0.0347986	0.867241	-0.254555	0.163232	-0.219756	0.227573		AFUB_001650	17.7583	18.4203	17.9793	16.6591	15.666	17.7883	16.728	15.5426	15.7234	13.4482	12.4795	10.1906
	AFUB_001660	-0.347359	0.0274076	-0.695111	6.28e-05	-0.770834	2.73e-05	-0.347752	0.0441952	-0.423475	0.0151376	-0.0757229	0.714018		AFUB_001660	41.5839	37.2593	42.0588	29.8807	35.6837	37.0287	28.5816	24.9242	25.6734	22.8034	19.0991	25.3266
	AFUB_001670	-0.288726	0.322672	-0.147897	0.534714	-0.782568	0.00636036	0.140829	0.66426	-0.493842	0.129817	-0.634671	0.0429622		AFUB_001670	5.91942	4.39576	6.42119	6.08191	4.78683	4.35632	4.87439	4.90082	6.51047	3.27434	2.82146	2.99723
	AFUB_001680	0.0892212	0.857553	-0.0686288	0.867862	-0.237905	0.55869	-0.15785	0.761178	-0.327126	0.503673	-0.169276	0.774532		AFUB_001680	2.21978	2.09322	1.6053	3.4376	1.74067	1.99665	2.88032	1.96033	1.35123	1.28635	1.73629	1.64848
	AFUB_001690	-0.167017	0.21127	-0.0398252	0.740367	-0.194425	0.100941	0.127192	0.381676	-0.0274081	0.866948	-0.1546	0.291696		AFUB_001690	58.0103	55.0516	63.5698	54.7372	58.9651	56.6322	59.822	58.5298	63.8763	46.0746	56.1037	41.8114
	AFUB_001700	0.117532	0.313518	-0.0947956	0.374284	-0.235041	0.0329164	-0.212328	0.0937017	-0.352573	0.00645487	-0.140245	0.308237		AFUB_001700	127.12	151.13	144.958	147.288	175.155	173.527	134.267	144.644	139.299	117.408	102.658	114.045
	AFUB_001710	1.01116	1.32e-06	1.2657	1.97e-08	0.536988	0.00036317	0.254539	0.0451101	-0.474173	0.00106963	-0.728712	1.76e-05		AFUB_001710	19.3861	21.9788	24.0795	50.5063	43.2991	48.8271	53.6183	56.4294	56.1374	30.8723	28.7572	28.3239
	AFUB_001720	0.179095	0.0653623	0.588017	3.68e-06	0.484946	2.69e-05	0.408922	0.000643337	0.305851	0.00410678	-0.103072	0.34832		AFUB_001720	87.9034	96.0787	103.702	112.119	120.106	119.254	148.004	150.245	158.708	121.852	125.772	126.333
	AFUB_001730	-0.149173	0.341859	-0.321194	0.0225032	-0.643523	0.000212633	-0.17202	0.315079	-0.49435	0.00609003	-0.32233	0.0628511		AFUB_001730	29.8931	29.7237	27.9322	33.5827	28.721	24.8673	24.5935	24.2241	25.3048	19.2952	15.4095	17.8335
	AFUB_001740	-0.212895	0.199043	-0.360968	0.0170607	-0.559918	0.00107783	-0.148072	0.422982	-0.347022	0.0552055	-0.19895	0.292227		AFUB_001740	33.5927	36.0034	34.1929	42.8378	27.6331	29.5867	30.1326	28.0047	27.1474	21.9848	19.9673	23.9779
	AFUB_001750	-0.757048	1.26e-06	-0.784506	4.25e-07	-0.687507	1.65e-06	-0.0274578	0.830126	0.0695413	0.541609	0.0969991	0.447084		AFUB_001750	1171.9	1122.17	1045.05	696.511	718.46	722.787	677.097	654.47	719.837	600.841	718.388	615.332
	AFUB_001760	0.155805	0.168513	-0.00273145	0.981014	-0.0320803	0.764883	-0.158536	0.199255	-0.187885	0.115869	-0.0293488	0.863041		AFUB_001760	103.886	123.291	113.655	125.34	145.781	138.313	117.65	117.2	123.822	107.118	93.5424	109.249
	AFUB_001770	-0.407427	0.0105231	-0.174689	0.163615	-0.172238	0.172284	0.232738	0.148962	0.235189	0.136755	0.00245087	0.990778		AFUB_001770	42.4719	44.7949	35.7982	31.4673	30.2441	37.3918	38.9951	41.1669	34.7635	32.5095	33.315	35.2175
	AFUB_001780	-0.478714	0.00235759	-0.9625	1.45e-06	-0.729648	2.68e-05	-0.483787	0.00437441	-0.250934	0.0977759	0.232853	0.156639		AFUB_001780	196.081	203.252	190.709	120.845	180.594	161.365	115.213	103.897	101.588	110.743	106.999	113.445
	AFUB_001790	0.365596	0.000648385	0.357933	0.000481582	0.358101	0.000435298	-0.00766318	0.950052	-0.00749477	0.948291	0.000168413	0.998925		AFUB_001790	171.071	182.11	185.733	264.166	249.568	238.509	230.647	259.043	241.747	199.735	225.717	218.049
	AFUB_001800	0.294244	0.0885622	0.340224	0.024605	0.199569	0.180913	0.0459793	0.810065	-0.0946751	0.599854	-0.140654	0.422684		AFUB_001800	12.1348	14.0246	12.0397	16.9236	18.4946	15.2471	16.0633	17.923	17.0746	13.682	13.3477	13.4876
	AFUB_001810	-0.846552	2.28e-06	0.120576	0.289594	0.0447736	0.698773	0.967127	1.28e-06	0.891325	1.39e-06	-0.0758024	0.639201		AFUB_001810	1309.52	1165.92	1149.07	637.543	789.827	761.63	1362.5	1379.09	1421.86	1039.84	1280.18	1166.22
	AFUB_001820	0.0203688	0.940325	0.0495546	0.826014	0.0621002	0.77913	0.0291858	0.923663	0.0417313	0.887974	0.0125456	0.972411		AFUB_001820	50.1671	40.3991	45.5905	65.5789	45.9101	43.3817	48.6331	47.3279	53.9263	37.6549	36.462	66.2389
	AFUB_001830	0.116705	0.554116	-0.041124	0.821228	0.151715	0.372545	-0.157829	0.454544	0.0350105	0.879777	0.192839	0.373243		AFUB_001830	61.562	66.1457	68.5462	108.946	67.4508	64.0742	72.008	60.3501	69.4041	59.9905	65.4362	79.4267
	AFUB_001840	0.269363	0.0539917	0.351483	0.00783184	0.484126	0.000691579	0.0821207	0.586964	0.214763	0.124906	0.132642	0.383058		AFUB_001840	56.6785	59.0288	65.8172	97.3106	69.4091	74.239	76.3285	88.2148	81.1966	76.5961	76.9391	83.0234
	AFUB_001850	0.808425	1.72e-05	0.898964	2.04e-06	0.878818	2.37e-06	0.0905394	0.544502	0.070393	0.636975	-0.0201464	0.915971		AFUB_001850	58.7503	61.3313	66.1383	144.908	101.829	111.994	112.886	133.442	122.225	99.6334	110.146	109.249
	AFUB_001860	-0.652639	0.00290198	-0.729571	0.000292855	-0.798278	0.000162888	-0.076932	0.75582	-0.145639	0.529687	-0.0687067	0.80391		AFUB_001860	24.8616	18.211	23.5979	18.5102	14.1429	14.3396	13.5153	12.8822	16.5833	11.5771	11.5029	13.038
	AFUB_001870	-0.194265	0.0324681	-0.175695	0.0361275	-0.389235	0.000122659	0.0185699	0.868097	-0.19497	0.040248	-0.21354	0.0341759		AFUB_001870	148.43	145.269	147.206	146.23	130.55	141.217	133.159	138.203	142.125	103.375	101.356	108.949
	AFUB_001880	-0.11526	0.219629	-0.403689	0.00015294	-0.396374	0.000174517	-0.288429	0.00809834	-0.281114	0.00732661	0.00731492	0.961506		AFUB_001880	117.057	130.198	127.461	132.744	118.365	123.611	98.5955	101.517	99.2539	90.3951	83.8843	90.5165
	AFUB_001890	-0.0847268	0.393921	-0.10955	0.226923	-0.117876	0.190464	-0.0248228	0.84147	-0.0331488	0.775853	-0.00832601	0.958907		AFUB_001890	173.439	169.341	161.814	180.077	179.941	156.646	165.951	166.628	162.393	144.889	151.925	136.224
	AFUB_001900	-0.532969	4.7e-05	-0.400858	0.000382522	-0.487312	5.44e-05	0.132112	0.240798	0.0456569	0.697413	-0.0864546	0.497212		AFUB_001900	285.908	270.025	285.583	191.712	218.671	219.813	224.222	219.837	230.446	179.855	204.339	175.638
	AFUB_001910	-0.0267684	0.96134	-0.460222	0.285882	-0.280641	0.516373	-0.433453	0.428328	-0.253873	0.646251	0.179581	0.787104		AFUB_001910	3.1077	2.72118	2.08689	1.58659	4.13408	2.90421	1.88329	3.36056	1.35123	1.52023	1.95332	2.84737
	AFUB_001920	1.05739	7.5e-07	0.829375	3.41e-06	0.79936	5.24e-06	-0.228013	0.0734151	-0.258028	0.040684	-0.0300148	0.860622		AFUB_001920	16.8704	19.2576	20.7084	44.4244	40.6881	42.6557	37.9981	34.0257	34.3949	29.9368	30.0594	31.9205
	AFUB_001930	-0.613385	0.0114296	-0.844996	0.000354373	-1.01719	0.000100192	-0.231611	0.387496	-0.403803	0.128659	-0.172192	0.564091		AFUB_001930	17.4623	19.2576	20.3873	16.3947	15.4484	10.1648	11.5213	12.7421	9.58145	10.4077	8.13884	7.64295
	AFUB_001940	0.235897	0.0360028	0.437437	0.000203796	0.320364	0.00289735	0.201539	0.0757623	0.084467	0.463887	-0.117072	0.315618		AFUB_001940	46.1715	47.0974	46.2326	64.5211	58.5299	55.9061	68.2414	69.0316	63.0164	52.6233	57.0804	52.3017
	AFUB_001950	-3.26752	4.51e-08	-3.0559	3.86e-09	-3.63706	2.29e-09	0.211617	0.644622	-0.369546	0.434319	-0.581162	0.195313		AFUB_001950	12.2828	14.2339	14.6082	1.85102	1.3055	1.27059	1.66172	1.54026	1.84259	1.16941	0.97666	0.749308
	AFUB_001960	-1.43254	0.000148407	-1.72495	4.02e-06	-2.06638	1.49e-06	-0.292407	0.455234	-0.633838	0.10695	-0.341431	0.421433		AFUB_001960	13.4667	11.5127	16.053	6.08191	3.69892	6.89751	3.54501	4.90082	4.91356	3.62516	2.27887	3.44682
	AFUB_001970	-0.240612	0.297045	-0.698035	0.00220107	-0.909774	0.00038516	-0.457422	0.0764424	-0.669161	0.0136965	-0.211739	0.474003		AFUB_001970	7.10331	7.95423	8.50808	7.13963	7.18025	7.07902	4.65282	5.32089	5.40492	3.1574	3.90664	4.79557
	AFUB_001990	-0.476358	0.00729216	-0.442404	0.00349443	-0.842843	2.25e-05	0.0339538	0.870308	-0.366485	0.0517617	-0.400439	0.0292492		AFUB_001990	17.6103	16.9551	17.6583	13.7504	13.055	13.795	13.183	12.3221	15.3549	9.12137	9.22401	8.69198
	AFUB_002000	-0.0445204	0.773347	-0.272523	0.034036	0.243698	0.0469332	-0.228003	0.136108	0.288219	0.0460616	0.516221	0.00105118		AFUB_002000	28.4132	34.5381	31.4639	34.9049	27.8507	35.7581	26.9199	28.9849	26.2876	33.2111	34.4001	35.6671
	AFUB_002010	-0.907209	0.000329044	-0.796625	0.000158298	-0.164013	0.298319	0.110584	0.664705	0.743196	0.00204119	0.632612	0.00335586		AFUB_002010	18.9422	15.2805	15.5714	11.1061	9.35608	8.71264	11.0782	10.7818	8.72157	12.7465	14.9755	13.7873
	AFUB_002020	0.868699	0.0025296	1.92575	1e-07	2.41192	4.19e-09	1.05705	8.51e-05	1.54322	4.96e-07	0.486172	0.00381689		AFUB_002020	5.77144	6.48898	5.61854	11.8994	11.7495	11.6169	26.8091	23.944	21.4968	28.0657	34.2916	26.3757
	AFUB_002030	0.306696	0.133689	0.742882	0.000241796	1.10036	3.35e-06	0.436186	0.0265999	0.793667	0.000227654	0.357481	0.0282313		AFUB_002030	7.99122	7.74491	9.63179	11.8994	12.6198	9.98324	15.731	14.9825	14.495	16.4886	16.7117	17.9834
	AFUB_002040	0.746441	1.62e-06	0.619563	5.21e-06	0.746139	5.49e-07	-0.126878	0.250846	-0.000301215	0.997841	0.126577	0.276491		AFUB_002040	80.9481	79.7516	81.3886	156.279	138.383	146.481	129.171	124.481	141.019	116.707	123.276	139.671
	AFUB_002050	-0.112619	0.748521	0.20063	0.439786	0.122397	0.651995	0.313248	0.352321	0.235015	0.488907	-0.078233	0.840695		AFUB_002050	5.77144	5.44237	7.70543	4.49533	5.65716	8.71264	7.53314	7.98134	7.61602	7.95196	5.20886	6.44405
	AFUB_002060	-1.10334	0.000557554	-2.45409	2.45e-07	-1.90511	1.66e-06	-1.35076	0.00171455	-0.801773	0.0251849	0.548982	0.192146		AFUB_002060	15.3905	19.0483	20.0662	8.72622	7.18025	11.0723	3.10188	3.08052	4.17653	3.04046	6.61959	4.04627
	AFUB_002070	-0.885038	0.0118019	-2.37358	4.69e-06	-2.28097	7.1e-06	-1.48855	0.00383325	-1.39593	0.00449517	0.0926149	0.895699		AFUB_002070	9.91503	12.7686	13.4845	5.02419	6.5275	9.07567	2.65876	1.26021	3.68517	1.52023	2.71295	2.69751
	AFUB_002080	-0.632454	0.000751532	-0.736582	6.09e-05	-0.79507	3.13e-05	-0.104128	0.582707	-0.162616	0.372632	-0.058488	0.798766		AFUB_002080	87.3115	87.2872	80.1044	48.1264	72.2376	58.4473	56.1662	48.4481	56.9973	41.5139	53.2822	41.8114
	AFUB_002090	-1.46778	5.46e-07	-2.56993	6.41e-10	-2.28014	1.48e-09	-1.10216	0.000285086	-0.812364	0.00204771	0.289792	0.30975		AFUB_002090	35.6645	33.9101	39.1693	12.1638	14.1429	15.7917	5.9822	6.02101	7.37034	5.49621	8.68143	6.74378
	AFUB_002100	0.222704	0.293222	0.221863	0.214422	0.0897862	0.631379	-0.000840449	0.997184	-0.132918	0.552237	-0.132077	0.56926		AFUB_002100	21.4579	21.9788	14.9293	19.5679	23.9342	28.1346	22.9318	24.5041	23.3394	19.9968	19.7502	16.6346
	AFUB_002120	-0.27601	0.019045	-0.0909516	0.372236	-0.25013	0.0194602	0.185058	0.135077	0.0258798	0.851966	-0.159178	0.21497		AFUB_002120	123.864	125.593	120.879	96.7817	117.495	116.713	119.09	114.539	135.246	90.629	101.247	98.1594
	AFUB_002130	0.0512506	0.789343	-0.156037	0.303593	-0.216815	0.163969	-0.207288	0.271177	-0.268065	0.146516	-0.0607774	0.793165		AFUB_002130	18.9422	20.0949	19.5846	18.5102	23.2814	23.4152	19.0544	18.3431	18.1802	13.0973	18.6651	15.2859
	AFUB_002140	-0.950046	3.25e-06	-0.856841	3.16e-06	-0.811427	5.26e-06	0.0932054	0.562652	0.138619	0.366236	0.0454133	0.823226		AFUB_002140	208.364	166.83	173.533	103.392	94.6487	108.182	106.904	95.776	117.557	87.3546	111.99	91.7153
	AFUB_002150	-0.549706	0.00061548	-0.592315	9.82e-05	-0.54251	0.00022758	-0.0426081	0.802675	0.00719638	0.966228	0.0498045	0.792803		AFUB_002150	74.8807	73.2626	83.7966	46.011	67.0156	58.9919	54.9476	54.4691	53.435	49.6997	50.2437	48.1056
	AFUB_002160	0.22262	0.184996	0.610908	0.000533002	0.524321	0.00180906	0.388287	0.0305398	0.301701	0.0785469	-0.0865863	0.671511		AFUB_002160	64.3737	72.4254	73.3621	64.7856	101.829	100.558	120.198	109.778	109.081	95.7743	90.6124	94.263
	AFUB_002170	0.482229	0.0307321	0.468941	0.017222	0.533347	0.00823713	-0.0132879	0.95878	0.0511176	0.829915	0.0644055	0.803471		AFUB_002170	15.0945	19.0483	19.9057	23.5344	30.6792	26.501	28.914	26.4644	23.0937	28.5335	23.6569	19.9316
	AFUB_002180	0.620117	0.00313776	0.717902	0.000285036	0.890535	3.29e-05	0.0977848	0.605223	0.270418	0.12188	0.172633	0.323175		AFUB_002180	13.9106	13.1873	17.6583	20.6256	29.3737	24.6858	25.9229	27.3046	25.0592	25.7269	27.455	23.9779
	AFUB_002190	0.384142	0.00813178	0.239455	0.0542001	0.618105	5.98e-05	-0.144687	0.318011	0.233963	0.0841434	0.37865	0.00836027		AFUB_002190	42.9158	56.5169	44.7878	73.7762	58.3123	69.7012	61.8161	59.79	55.8918	67.1239	67.9322	67.7375
	AFUB_002200	1.79983	0.000305862	2.14275	1.41e-05	3.08189	1.31e-07	0.342918	0.275421	1.28206	0.000133694	0.939145	0.000557004		AFUB_002200	1.77583	1.67457	1.92636	6.34634	6.30991	8.1681	11.7428	6.86115	7.8617	15.67	15.4095	13.038
	AFUB_002210	-2.69847	0.00392585	-0.0627748	0.918802	1.37407	0.0105445	2.63569	0.00702416	4.07254	7.16e-05	1.43685	0.0152922		AFUB_002210	0.739928	0.627966	1.28424	0	0	0.181513	1.32938	0.840141	0.614195	1.75411	3.68961	1.49862
	AFUB_002230	-0.1982	0.280872	-0.4746	0.0058606	-0.640509	0.000822424	-0.2764	0.168119	-0.442309	0.0305165	-0.16591	0.450854		AFUB_002230	18.3502	18.4203	17.8188	14.8081	16.9715	19.2404	16.1741	11.4819	13.8808	10.6416	10.8518	11.0898
	AFUB_002240	-0.804768	0.00108593	-0.102076	0.531162	-0.612184	0.00198375	0.702692	0.00448083	0.192584	0.431999	-0.510108	0.0158553		AFUB_002240	21.014	18.6296	18.4609	12.9571	14.7957	9.4387	21.0485	18.3431	18.0573	13.2143	10.7433	11.6892
	AFUB_002250	-0.0899364	0.719	-0.0395657	0.849368	-0.419919	0.0487081	0.0503707	0.857995	-0.329983	0.18811	-0.380354	0.118998		AFUB_002250	13.3187	10.8847	16.6951	16.1303	12.1847	13.795	14.2908	12.7421	15.1092	9.82301	7.81328	11.6892
	AFUB_002260	-0.465984	0.000138998	-0.547316	1.02e-05	-0.659695	1.29e-06	-0.0813325	0.471523	-0.193711	0.0690352	-0.112379	0.334889		AFUB_002260	133.039	126.64	116.063	97.3106	98.7828	97.8357	94.0535	88.6348	89.0583	72.6201	77.8073	70.435
	AFUB_002270	-0.453648	0.481181	0.706837	0.135819	0.9501	0.0457283	1.16049	0.064514	1.40375	0.0219505	0.243263	0.664227		AFUB_002270	0.887913	1.04661	1.28424	0.264431	1.08792	1.27059	1.88329	1.40023	2.57962	1.40329	2.38739	2.39779
	AFUB_002280	2.06649	1.58e-05	1.62691	7.28e-05	1.32957	0.000593116	-0.43958	0.103478	-0.736926	0.0108136	-0.297346	0.32381		AFUB_002280	1.62784	1.04661	1.76583	7.40407	6.74508	6.89751	5.31751	5.04084	4.79072	3.7421	2.92998	4.49585
	AFUB_002290	-0.0446003	0.797973	-0.0273374	0.852057	-0.388903	0.0113121	0.0172628	0.931401	-0.344303	0.045396	-0.361565	0.0355036		AFUB_002290	34.9246	34.7474	42.3799	43.6311	41.5584	34.1245	41.7646	35.2859	39.1857	29.9368	25.1761	24.5773
	AFUB_002300	1.40679	0.00479912	2.75711	1.29e-06	2.12832	3.07e-05	1.35033	0.000764701	0.721535	0.0456594	-0.628793	0.0280713		AFUB_002300	1.0359	0.627966	0.642119	3.4376	1.95825	1.99665	6.20376	6.02101	5.77344	3.39128	3.0385	3.8964
	AFUB_002310	1.64445	0.00968759	2.13919	0.000442476	2.16321	0.000403044	0.494737	0.313395	0.518759	0.276289	0.0240213	0.968086		AFUB_002310	0.295971	0.837287	0.48159	2.90874	1.74067	1.27059	2.10485	2.66045	3.07098	2.92351	1.8448	2.24793
	AFUB_002320	0.194342	0.226693	-0.096151	0.499147	-0.273322	0.066054	-0.290493	0.0845819	-0.467663	0.00812584	-0.177171	0.329164		AFUB_002320	29.1532	29.7237	27.2901	43.6311	30.2441	34.8506	26.5876	32.2054	27.1474	22.2187	20.8354	23.5283
	AFUB_002330	0.00469189	0.977301	0.126613	0.318088	-0.0405545	0.762026	0.121921	0.442317	-0.0452463	0.79202	-0.167167	0.291226		AFUB_002330	45.5796	50.0279	46.5537	61.6124	50.0441	45.1968	56.4986	49.1482	58.2257	39.9937	40.5857	48.8549
	AFUB_002340	-1.29085	2.37e-05	-0.324158	0.0480465	-0.0431056	0.79086	0.966697	0.000740129	1.24775	3.32e-05	0.281052	0.142759		AFUB_002340	17.0183	22.3974	19.4241	11.3705	7.61541	7.44205	16.0633	14.7025	18.1802	16.7225	18.8821	16.4848
	AFUB_002350	-0.172687	0.243612	-0.0128961	0.928027	-0.399827	0.00585535	0.159791	0.328607	-0.22714	0.149583	-0.386931	0.0193902		AFUB_002350	99.0024	98.5906	100.652	74.0407	108.792	105.459	104.799	110.479	98.2712	72.737	65.4362	72.8328
	AFUB_002360	0.22425	0.641718	0.23419	0.551646	-0.0117734	0.980124	0.0099401	0.98486	-0.236024	0.641157	-0.245964	0.641386		AFUB_002360	1.0359	1.46525	1.44477	1.58659	1.3055	1.99665	1.2186	2.24038	1.71975	0.935525	1.51925	1.19889
	AFUB_002370	-0.501777	0.00779743	-0.678148	0.000271251	-0.561798	0.00132125	-0.176372	0.380554	-0.0600211	0.779045	0.116351	0.591552		AFUB_002370	54.1627	45.0042	46.7142	34.6405	39.3826	37.3918	34.4531	28.7048	33.4122	23.622	34.8342	35.5172
	AFUB_002380	-0.00171114	0.997128	0.214633	0.531471	-0.421643	0.258381	0.216344	0.625091	-0.419932	0.35775	-0.636276	0.13868		AFUB_002380	3.25568	3.55847	1.92636	3.70203	2.39342	3.08573	3.65579	2.80047	3.93085	2.68963	1.41073	1.9482
	AFUB_002390	-0.605147	0.000260401	-0.509497	0.000523555	-0.673465	3.7e-05	0.0956495	0.544502	-0.0683186	0.668882	-0.163968	0.308828		AFUB_002390	158.197	153.014	147.687	86.2045	118.365	123.429	113.219	109.498	118.54	84.8989	97.1234	85.8707
	AFUB_002400	0.0543074	0.762247	-0.0828132	0.581783	-0.414401	0.0105757	-0.137121	0.456551	-0.468709	0.0108114	-0.331588	0.0735101		AFUB_002400	68.0734	82.0542	79.7833	83.5602	92.0377	81.681	74.3344	90.4551	66.0874	60.8091	44.6008	56.0483
	AFUB_002410	-0.893541	4.48e-07	-0.740777	1.92e-06	-0.700831	3.13e-06	0.152764	0.210499	0.19271	0.0993223	0.039946	0.805766		AFUB_002410	672.89	562.239	564.262	325.25	367.498	353.407	374.663	364.341	397.016	330.708	365.705	331.194
	AFUB_002420	0.865392	0.00066572	1.18318	6.37e-06	1.01124	4.05e-05	0.317788	0.0974379	0.145847	0.463939	-0.171941	0.355721		AFUB_002420	9.61906	6.6983	9.31073	15.337	16.3187	19.0589	19.9407	21.1435	21.4968	14.2668	18.448	16.0352
	AFUB_002430	-0.0324908	0.779762	-0.264523	0.0107853	-0.367554	0.00108104	-0.232032	0.0486706	-0.335063	0.00552931	-0.103031	0.422933		AFUB_002430	91.6031	100.684	93.5889	94.9307	104.875	101.829	87.185	81.2136	82.9164	73.4387	69.777	62.4923
	AFUB_002440	-1.30956	0.0173801	-0.697216	0.0872541	-0.31548	0.414052	0.612347	0.310595	0.994083	0.0752687	0.381736	0.474811		AFUB_002440	2.81173	1.8839	4.17378	1.32215	0.65275	1.81513	2.65876	1.26021	1.84259	2.33881	2.06184	2.09806
	AFUB_002450	-0.388939	0.00120412	-0.597713	1.24e-05	-0.505824	6.29e-05	-0.208774	0.0735757	-0.116886	0.30726	0.0918887	0.49226		AFUB_002450	577.292	595.939	628.314	443.98	546.134	504.789	435.814	410.409	413.722	387.892	418.119	375.703
	AFUB_002460	-0.494986	0.000313235	-0.127356	0.199037	-0.133968	0.176702	0.36763	0.00573753	0.361018	0.0049173	-0.00661211	0.969096		AFUB_002460	80.6521	91.2643	83.9571	57.9104	65.7101	71.5163	85.6341	79.3933	82.0565	74.2573	69.2344	72.9826
	AFUB_002470	-0.00990351	0.961175	-0.077586	0.617289	-0.166677	0.283152	-0.0676824	0.742541	-0.156774	0.413781	-0.0890912	0.678774		AFUB_002470	30.929	32.0262	29.0559	40.1935	25.4572	35.2136	28.2493	33.1856	31.2011	22.8034	25.0676	29.0732
	AFUB_002480	0.411179	0.210373	0.186694	0.511704	-0.300593	0.325278	-0.224485	0.510223	-0.711772	0.0409152	-0.487287	0.164399		AFUB_002480	4.43957	5.65169	4.49484	6.08191	7.18025	7.26054	4.09892	6.72113	7.37034	3.62516	3.0385	4.49585
	AFUB_002490	-0.767835	3.42e-06	-0.619659	1.49e-05	-0.539116	5.74e-05	0.148176	0.240006	0.228719	0.0586501	0.0805436	0.578029		AFUB_002490	289.312	246.163	236.3	161.832	162.317	164.451	182.346	161.447	186.838	152.491	178.62	162.3
	AFUB_002500	-0.390114	0.0513229	-0.171066	0.290538	0.423706	0.0107001	0.219048	0.309364	0.81382	0.000367506	0.594772	0.00252585		AFUB_002500	25.3055	36.8406	35.3166	26.1787	26.7627	25.5934	29.5787	33.3256	27.1474	45.256	37.8727	35.9668
	AFUB_002510	0.618853	1.43e-05	0.754697	6.05e-07	1.24723	1e-09	0.135844	0.220596	0.628379	8.54e-06	0.492535	0.000183739		AFUB_002510	71.773	72.844	84.4387	127.985	122.717	129.782	138.588	142.544	128.121	174.475	162.451	169.044
	AFUB_002520	1.12778	4.85e-08	1.5012	4.67e-10	1.18704	6.35e-09	0.373419	0.00283295	0.0592565	0.61658	-0.314162	0.00849506		AFUB_002520	43.9517	47.0974	48.8011	114.234	103.134	113.627	130.39	153.746	135.86	94.7219	106.347	95.312
	AFUB_002530	-0.42495	0.000290257	-0.341358	0.00111022	-0.360333	0.0006523	0.0835925	0.452311	0.0646171	0.554821	-0.0189754	0.895823		AFUB_002530	240.033	231.301	251.871	176.375	207.139	200.209	200.515	201.774	201.579	177.048	179.705	167.545
	AFUB_002540	-0.420449	0.00816413	-0.511429	0.000672515	-0.465174	0.00151837	-0.09098	0.595538	-0.0447251	0.805786	0.0462548	0.824356		AFUB_002540	47.2074	39.1432	37.885	35.1693	37.6419	29.0421	32.1266	29.5449	30.4641	27.481	28.2146	28.0241
	AFUB_002550	0.505311	0.000978971	0.693677	1.6e-05	0.236787	0.0551326	0.188366	0.165104	-0.268524	0.0487246	-0.45689	0.00191306		AFUB_002550	42.3239	42.4923	46.8747	60.0258	70.7146	71.3348	73.5589	80.5135	72.2294	47.9456	53.6078	42.8604
	AFUB_002560	0.555112	0.00036674	0.561587	0.00010709	0.18626	0.119208	0.00647543	0.967211	-0.368851	0.00738857	-0.375327	0.00626299		AFUB_002560	31.6689	26.3746	32.5876	47.862	49.3914	47.738	45.0881	47.0479	50.6097	32.0417	30.385	34.618
	AFUB_002570	-0.163763	0.139231	-0.397178	0.0009312	-0.396237	0.000871824	-0.233415	0.0569623	-0.232473	0.0492777	0.000941758	0.995775		AFUB_002570	377.955	346.637	368.416	320.226	366.628	371.558	296.119	319.113	264.964	266.391	253.389	252.817
	AFUB_002580	-0.077884	0.558879	0.135278	0.219328	0.0894837	0.420166	0.213162	0.114656	0.167368	0.207848	-0.0457941	0.77956		AFUB_002580	44.8396	40.6084	43.5036	48.9197	38.5122	46.1044	53.0643	46.2077	51.101	40.4614	44.8179	42.8604
	AFUB_002590	-0.387195	0.0103028	-0.64881	8.61e-05	-0.194882	0.130411	-0.261616	0.0959686	0.192313	0.204612	0.453929	0.00622456		AFUB_002590	149.909	133.966	133.4	143.057	102.699	105.459	100.922	87.0946	93.7262	99.1656	116.331	125.434
	AFUB_002600	-0.129846	0.728458	-0.301731	0.31322	-0.528963	0.0965944	-0.171885	0.670376	-0.399117	0.305643	-0.227232	0.597858		AFUB_002600	3.55165	5.44237	3.05007	4.49533	3.48133	3.44876	3.43423	2.80047	3.56233	1.75411	2.92998	2.84737
	AFUB_002660	0.663276	3.58e-05	1.20897	1.19e-08	1.14732	1.75e-08	0.545694	0.000272871	0.484041	0.000479093	-0.0616538	0.671745		AFUB_002660	52.2389	55.8889	64.0514	93.3441	96.8245	103.826	139.252	135.543	145.81	124.776	106.564	123.936
	AFUB_002670	0.290241	0.136988	0.669734	0.000454745	0.577797	0.00173001	0.379493	0.0459916	0.287555	0.123107	-0.0919372	0.640223		AFUB_002670	13.6147	19.2576	14.6082	21.9478	19.3649	20.148	30.1326	24.7842	23.2166	21.634	21.4865	21.1305
	AFUB_002680	2.11974	5.51e-09	2.59742	2.49e-10	2.90712	4.11e-11	0.477682	0.0230657	0.787378	0.000506637	0.309696	0.158196		AFUB_002680	407.108	475.579	530.07	3077.98	1930.62	1793.72	3060.34	2886.02	3059.31	3128.04	3180.33	3511.71
	AFUB_002690	1.13052	0.147554	0.800961	0.245623	1.60589	0.0192338	-0.329555	0.672624	0.475377	0.487907	0.804932	0.233398		AFUB_002690	0.739928	0.418644	0.48159	0.793293	1.3055	2.17816	0.443126	2.24038	1.47407	1.75411	1.30221	2.39779
	AFUB_002720	0.436688	0.0271891	0.713821	0.00031067	1.12857	2.25e-06	0.277132	0.141499	0.69188	0.000659758	0.414747	0.0180348		AFUB_002720	23.2337	27.4212	30.0191	41.5157	31.9847	44.4708	38.552	50.2684	52.0838	53.208	57.0804	52.6014
	AFUB_002730	0.293083	0.0220138	0.622316	2.69e-05	1.09417	3.53e-08	0.329233	0.0154319	0.801082	3.98e-06	0.471849	0.00102829		AFUB_002730	69.5532	86.0313	81.7097	101.806	102.699	107.637	132.605	138.903	113.872	164.886	150.84	152.859
	AFUB_002740	-0.00505929	0.981639	0.150512	0.355872	-0.247014	0.15783	0.155572	0.457538	-0.241955	0.25119	-0.397526	0.0463934		AFUB_002740	10.507	14.2339	13.8056	12.4283	14.3605	13.795	15.2878	13.3022	15.8462	8.77054	10.5262	10.4903
	AFUB_002750	2.3149	2.34e-08	2.48074	2.52e-09	2.3377	4.37e-09	0.165839	0.297692	0.0227942	0.902177	-0.143045	0.36679		AFUB_002750	5.32748	9.41948	5.77907	31.9961	33.7254	38.6624	37.1118	38.2264	40.0455	28.6504	32.1213	31.0214
	AFUB_002760	-0.286965	0.381942	-0.788232	0.0111705	-0.879856	0.00711635	-0.501267	0.174638	-0.592891	0.10961	-0.0916239	0.860408		AFUB_002760	4.73554	4.60508	5.13696	7.13963	3.48133	3.44876	2.9911	3.22054	2.70246	2.10493	2.92998	2.24793
	AFUB_002770	-0.743941	0.202085	-1.55974	0.00850154	-1.6388	0.00732155	-0.815802	0.261336	-0.89486	0.209817	-0.0790576	0.940556		AFUB_002770	2.21978	1.25593	4.17378	2.64431	1.52308	0.907567	0.997034	1.12019	0.491356	0.467762	0.651107	1.04903
	AFUB_002780	-0.91489	8.28e-05	-0.937876	1.04e-05	-1.23582	8.83e-07	-0.022986	0.926762	-0.320926	0.132407	-0.29794	0.159997		AFUB_002780	44.0997	46.6788	34.835	27.2364	19.8001	24.8673	23.7072	20.0234	24.6906	17.1903	14.8669	17.2341
	AFUB_002790	0.333151	0.12078	0.10482	0.593251	-0.0654645	0.746826	-0.228331	0.326603	-0.398616	0.0748874	-0.170285	0.508287		AFUB_002790	66.2975	71.1694	69.3489	102.599	88.1212	92.2088	74.2236	77.0129	84.2676	77.2977	41.8879	72.6829
	AFUB_002800	0.0111168	0.922286	-0.177255	0.06147	-0.104532	0.255628	-0.188372	0.0877887	-0.115649	0.285305	0.072723	0.569466		AFUB_002800	145.618	136.896	137.574	172.673	148.174	140.491	127.288	131.062	135.123	113.783	125.664	124.685
	AFUB_002810	-0.0278108	0.833555	-0.0769804	0.468333	-0.112674	0.289579	-0.0491696	0.72746	-0.0848634	0.517469	-0.0356938	0.831889		AFUB_002810	56.5305	58.4008	56.667	57.9104	65.0574	59.1734	59.0465	59.51	53.8035	48.9981	44.7093	55.1491
	AFUB_002820	0.0467755	0.640565	-0.0981389	0.250341	-0.149533	0.0856576	-0.144914	0.158101	-0.196308	0.0514093	-0.0513936	0.671351		AFUB_002820	71.625	69.4949	71.7568	83.0313	82.0289	74.239	69.3492	71.1319	70.3868	59.1719	58.9252	60.8438
	AFUB_002830	1.15537	0.00255328	1.0998	0.00140438	0.989651	0.00343593	-0.0555721	0.872367	-0.165721	0.603348	-0.110149	0.76081		AFUB_002830	2.21978	3.55847	2.56848	6.8752	5.87475	6.89751	6.53611	4.7608	7.37034	4.56068	4.55775	6.44405
	AFUB_002840	-0.274795	0.27391	0.0687223	0.738948	-0.102193	0.628136	0.343517	0.182781	0.172602	0.521739	-0.170915	0.508653		AFUB_002840	10.9509	9.62881	12.2003	9.78394	9.57366	9.98324	10.7458	13.3022	13.0209	10.8755	10.6347	7.0435
	AFUB_002850	-0.440812	0.00119968	-0.30488	0.00667785	-0.212459	0.0453408	0.135931	0.307622	0.228353	0.0711773	0.0924216	0.506049		AFUB_002850	77.8404	66.983	72.399	55.5305	55.0486	62.4406	58.9358	60.3501	67.5615	55.8976	62.6148	56.1981
	AFUB_002860	-0.0124905	0.980638	0.0817453	0.842961	-0.186572	0.650945	0.0942358	0.864631	-0.174081	0.744226	-0.268317	0.61095		AFUB_002860	1.33187	1.04661	1.28424	0.793293	1.52308	1.63362	1.7725	1.12019	1.35123	0.935525	1.1937	0.89917
	AFUB_002870	0.456818	0.00517161	0.276826	0.0439051	-0.00132109	0.992941	-0.179992	0.245868	-0.458139	0.00508837	-0.278147	0.0791777		AFUB_002870	29.1532	30.1423	28.0927	50.5063	40.9057	40.1145	34.3423	37.5263	40.5369	27.598	24.091	30.4219
	AFUB_002880	-0.205375	0.155841	-0.477101	0.00104945	-0.516905	0.000626019	-0.271726	0.0860214	-0.31153	0.0479381	-0.0398042	0.851397		AFUB_002880	34.0367	34.1195	32.427	26.972	33.0727	33.7615	24.8151	24.6441	27.0246	20.2307	24.7421	20.2313
	AFUB_002890	0.546393	2.72e-05	0.763405	3.24e-07	0.494655	3.43e-05	0.217012	0.0451102	-0.0517375	0.641157	-0.26875	0.0178553		AFUB_002890	128.008	124.965	128.424	186.953	220.194	197.487	224.776	231.599	229.463	171.318	170.481	159.003
	AFUB_002910	-0.645295	0.00870149	0.575685	0.00339093	-0.73407	0.00123753	1.22098	5.79e-05	-0.0887748	0.753599	-1.30975	1.53e-05		AFUB_002910	47.9473	39.3525	39.0088	22.7411	31.9847	32.3094	74.2236	50.8285	76.8972	25.61	22.0291	23.2286
	AFUB_002920	-0.332969	0.0162672	-0.196648	0.113819	-0.385418	0.00412467	0.136321	0.36145	-0.0524485	0.737827	-0.18877	0.225842		AFUB_002920	211.027	220.625	236.782	161.567	207.792	207.47	194.532	216.336	206.37	171.435	165.49	140.57
	AFUB_002930	-0.405259	0.00242066	-0.494359	0.000302962	-0.354016	0.00412467	-0.0890999	0.520928	0.0512433	0.717069	0.140343	0.337443		AFUB_002930	1711.6	1706.6	1771.29	1187.29	1566.6	1524.71	1288.28	1304.6	1305.78	1251.5	1327.39	1203.69
	AFUB_002940	0.0340415	0.851061	-0.434684	0.00652015	-0.202265	0.164882	-0.468725	0.0119001	-0.236306	0.169212	0.232419	0.201895		AFUB_002940	35.2206	32.4449	35.6376	34.9049	46.998	34.306	28.1385	29.5449	23.9536	29.2351	25.8272	29.223
	AFUB_002950	-0.108741	0.484425	0.46497	0.00198278	0.770787	1.74e-05	0.573711	0.0015595	0.879527	1.49e-05	0.305817	0.0532649		AFUB_002950	82.428	84.3567	69.0278	71.9252	77.8948	84.9483	101.808	137.783	106.624	126.764	126.64	119.14
	AFUB_002960	0.0974237	0.442959	-0.241304	0.0398276	0.118231	0.291688	-0.338727	0.0160526	0.0208075	0.893789	0.359535	0.0111624		AFUB_002960	97.5225	96.916	101.294	99.9549	125.546	117.621	84.0832	97.4563	84.3904	105.363	91.2635	103.105
	AFUB_002970	-0.324715	0.0313277	-0.235762	0.0773474	-0.26927	0.0454791	0.0889528	0.595824	0.0554451	0.749323	-0.0335078	0.872807		AFUB_002970	122.236	93.7762	108.197	83.5602	101.176	94.9315	97.1554	99.9767	93.9719	76.2453	98.9682	75.9799
	AFUB_002980	0.401387	0.00339058	0.248195	0.0397458	0.232339	0.0503649	-0.153192	0.276957	-0.169048	0.20683	-0.0158558	0.934544		AFUB_002980	204.96	226.905	251.39	287.436	366.628	324.909	285.041	295.309	276.142	270.133	240.258	235.732
	AFUB_002990	0.0879503	0.349394	-0.473632	3.02e-05	0.0223642	0.79692	-0.561583	2.66e-05	-0.0655861	0.517403	0.495996	8.5e-05		AFUB_002990	86.4236	88.3338	84.4387	98.1039	105.31	95.113	65.915	66.0911	65.4732	76.83	83.4502	84.9716
	AFUB_003000	-0.352285	0.077461	-0.541892	0.0043836	-0.292521	0.0898446	-0.189607	0.395989	0.0597632	0.80098	0.249371	0.253208		AFUB_003000	43.9517	53.3771	46.7142	54.4728	31.5496	39.5699	33.2345	33.3256	37.3431	32.1587	33.315	45.4081
	AFUB_003010	-0.351881	0.00277017	-0.52673	3.59e-05	-0.251986	0.0131741	-0.174849	0.136487	0.099895	0.392011	0.274744	0.0227366		AFUB_003010	142.51	119.941	130.671	111.325	105.31	116.532	98.2632	95.9161	94.4632	92.1492	107.216	108.65
	AFUB_003040	-0.0630782	0.696057	-0.401015	0.00594009	-0.393376	0.00727855	-0.337936	0.0434053	-0.330298	0.0440813	0.00763847	0.974955		AFUB_003040	24.2696	27.6305	30.8217	26.4431	26.11	32.1279	20.8269	23.804	21.6197	19.5291	18.7736	20.0815
	AFUB_003050	0.353079	0.15713	0.161883	0.452984	0.0119911	0.962437	-0.191196	0.459774	-0.341088	0.176453	-0.149892	0.594758		AFUB_003050	6.51137	6.6983	5.45801	8.46179	7.833	9.25719	8.75174	7.42124	6.01911	5.37927	5.85996	6.29419
	AFUB_003070	0.0421668	0.78629	-0.0541255	0.693926	0.0190306	0.892573	-0.0962923	0.559585	-0.0231363	0.899028	0.0731561	0.708677		AFUB_003070	212.063	207.857	214.789	306.211	208.01	206.744	219.68	203.594	224.55	181.843	205.424	212.654
	AFUB_003080	-0.157737	0.451218	-0.0736329	0.675036	0.302933	0.0739532	0.0841045	0.721483	0.46067	0.0271086	0.376566	0.0542413		AFUB_003080	28.8572	21.7695	24.8821	17.4524	29.3737	27.0455	24.5935	27.3046	24.8135	27.1302	31.0361	29.0732
	AFUB_003090	-0.178466	0.456624	0.293442	0.117943	1.41763	3.22e-07	0.471908	0.049097	1.59609	6.08e-07	1.12418	7.5e-06		AFUB_003090	9.91503	13.1873	11.8792	12.6927	10.444	10.1648	17.0604	13.3022	14.2493	29.1182	25.6102	32.0704
	AFUB_003100	-0.319319	0.0673587	-0.252439	0.0865146	-0.302428	0.0454465	0.0668803	0.743054	0.0168909	0.939327	-0.0499894	0.829778		AFUB_003100	38.3283	34.7474	32.106	25.3854	34.5957	31.0388	30.4649	33.4656	29.8499	22.1018	27.7806	30.5718
	AFUB_003110	0.304402	0.0303799	0.159118	0.186792	0.10697	0.379474	-0.145284	0.313841	-0.197432	0.155927	-0.0521481	0.76673		AFUB_003110	33.0008	30.561	31.4639	40.9868	47.4331	39.5699	37.8873	35.706	39.0628	34.0297	32.5553	28.7734
	AFUB_003120	1.39045	1.92e-07	2.13095	2.26e-10	2.34329	4.52e-11	0.740503	3.13e-05	0.952842	8.54e-07	0.212339	0.0969705		AFUB_003120	18.9422	21.7695	16.053	57.1171	48.9562	53.365	91.5055	78.4131	90.041	81.0398	91.4805	92.6145
	AFUB_003150	0.0458269	0.74204	0.241213	0.0484642	0.12792	0.278376	0.195386	0.168481	0.0820936	0.57016	-0.113292	0.475548		AFUB_003150	122.088	124.128	150.416	132.744	146.651	162.636	164.289	168.168	162.148	150.152	129.462	123.636
	AFUB_003160	0.860794	0.0228847	2.31272	4.89e-07	2.24681	6.56e-07	1.45192	8.06e-05	1.38602	8.04e-05	-0.0659059	0.807349		AFUB_003160	3.1077	4.60508	2.40795	7.40407	6.5275	5.4454	17.725	14.8425	18.6715	12.6296	17.3629	13.038
	AFUB_003170	-0.571279	0.0018433	-0.440737	0.00351615	-0.334666	0.0192636	0.130542	0.483174	0.236612	0.175205	0.10607	0.57243		AFUB_003170	48.3913	36.0034	35.9587	27.7652	30.6792	28.8606	32.2374	30.8052	30.5869	31.574	27.8891	29.3729
	AFUB_003180	0.250883	0.391065	0.336455	0.165544	-0.00233804	0.993223	0.0855725	0.787688	-0.253221	0.401207	-0.338793	0.237638		AFUB_003180	4.58755	3.97712	4.49484	6.8752	5.87475	4.71935	4.98517	5.88098	7.12466	4.3268	3.90664	4.04627
	AFUB_003190	0.0183783	0.92419	-0.191531	0.197959	-0.106315	0.477406	-0.209909	0.254899	-0.124693	0.49823	0.0852159	0.67973		AFUB_003190	17.6103	20.5135	20.7084	22.4766	19.1473	22.5077	20.3838	16.3827	17.3203	15.5531	16.1692	19.482
	AFUB_003200	-1.11026	6.98e-05	-0.663639	0.00064228	-0.406664	0.0172375	0.446617	0.0680474	0.703592	0.00467802	0.256975	0.22233		AFUB_003200	12.5788	12.5593	14.7687	7.6685	6.5275	5.98994	9.41643	7.84131	9.33577	9.35525	9.98364	8.54212
	AFUB_003210	-0.294672	0.00659997	-0.198229	0.0343514	-0.344512	0.0010156	0.096443	0.392957	-0.0498405	0.668894	-0.146283	0.199095		AFUB_003210	107.734	117.43	106.11	89.6421	102.264	99.4694	100.7	105.718	98.7626	81.8584	82.4735	77.7782
	AFUB_003220	-0.191565	0.157621	-0.458943	0.00109636	-0.831213	4.44e-06	-0.267378	0.072365	-0.639648	0.000242551	-0.37227	0.0185094		AFUB_003220	93.6749	79.9609	86.6861	69.0165	87.9036	90.0307	69.5708	66.7912	64.3677	48.9981	45.7945	41.3618
	AFUB_003230	0.837954	0.000427507	0.872133	8.33e-05	0.851616	0.000111757	0.0341786	0.871708	0.0136619	0.948629	-0.0205167	0.929463		AFUB_003230	10.8029	11.0941	14.2872	27.2364	20.2352	23.4152	26.2552	23.2439	20.7598	18.5936	20.7269	21.7299
	AFUB_003240	-1.25012	0.0119499	-0.510042	0.14158	-1.89705	0.000316704	0.740074	0.153593	-0.646936	0.279438	-1.38701	0.0122863		AFUB_003240	3.55165	3.97712	3.53166	1.32215	1.08792	2.54119	2.32641	3.50059	2.57962	1.63717	0.542589	0.749308
	AFUB_003250	0.699446	0.00016481	0.811942	1.34e-05	0.667056	0.000101057	0.112496	0.481284	-0.0323906	0.851765	-0.144887	0.378053		AFUB_003250	50.4631	51.0745	50.7274	75.0984	107.269	87.308	94.7182	96.6162	92.0064	83.2617	74.2262	68.0372
	AFUB_003260	-0.203227	0.224998	-0.839831	3.14e-05	-0.815439	5.08e-05	-0.636604	0.00247456	-0.612212	0.00265136	0.0243913	0.925844		AFUB_003260	26.3414	27.0025	26.0058	26.4431	22.8462	25.4119	12.7399	18.3431	16.8289	15.2023	13.2392	13.4876
	AFUB_003270	0.0782183	0.458883	-0.148476	0.120056	-0.0219415	0.822433	-0.226694	0.0465765	-0.10016	0.372274	0.126535	0.292838		AFUB_003270	109.213	113.243	101.134	122.696	122.935	123.429	112.222	100.957	95.8145	90.2781	104.503	101.906
	AFUB_003280	-0.991021	5.09e-06	-1.32406	3.28e-08	-1.33659	3.46e-08	-0.333036	0.0656475	-0.345566	0.0539394	-0.0125296	0.961506		AFUB_003280	36.4045	34.9567	35.4771	19.039	20.0177	19.0589	14.4016	14.1424	16.7061	11.1094	15.1925	13.1878
	AFUB_003290	0.345481	0.00326171	0.362989	0.00143884	0.341286	0.00214648	0.017508	0.897493	-0.00419474	0.974122	-0.0217028	0.890983		AFUB_003290	154.349	154.27	166.951	199.645	231.073	224.351	230.758	224.038	194.331	191.9	183.938	184.929
	AFUB_003300	-0.428277	0.00610578	-0.499724	0.000845698	-0.804686	1.06e-05	-0.0714475	0.676666	-0.376409	0.0202766	-0.304962	0.063207		AFUB_003300	89.3833	92.7296	93.91	58.7037	83.9871	79.8659	69.9031	70.7118	66.0874	54.1435	44.7093	48.705
	AFUB_003310	0.163339	0.217669	-0.132348	0.272262	0.0127679	0.922252	-0.295687	0.0415782	-0.150571	0.28434	0.145116	0.345691		AFUB_003310	89.8272	99.0092	91.9836	129.307	123.587	92.5719	96.0476	90.0351	84.7589	85.8344	89.4187	87.8189
	AFUB_003320	-0.137094	0.482638	-0.227206	0.165196	-0.266711	0.110841	-0.090111	0.682044	-0.129617	0.540821	-0.0395057	0.878643		AFUB_003320	25.3055	31.6076	33.5507	21.4189	32.6375	33.7615	27.363	25.6243	27.7616	21.8679	25.0676	22.0297
	AFUB_003330	1.34192	0.000560268	1.13552	0.000890449	1.67103	1.7e-05	-0.206406	0.483174	0.329111	0.21511	0.535517	0.0397121		AFUB_003330	6.51137	6.07033	7.86596	14.2793	20.6704	21.4186	16.0633	20.3034	12.8981	16.7225	26.1528	18.8826
	AFUB_003340	1.00701	0.10471	0.514836	0.353416	1.14306	0.0375932	-0.492178	0.420477	0.136043	0.828624	0.628222	0.283397		AFUB_003340	1.0359	1.8839	1.12371	1.85102	3.69892	3.08573	1.7725	2.66045	1.71975	4.20986	3.36405	1.19889
	AFUB_003350	0.0100239	0.958205	-0.835861	4.38e-05	-0.5932	0.000889574	-0.845885	0.000225102	-0.603223	0.00227897	0.242661	0.234064		AFUB_003350	22.3458	19.6763	26.1664	27.2364	21.7583	25.9564	14.18	11.762	14.495	14.2668	14.5414	13.1878
	AFUB_003360	0.0694258	0.501741	0.699521	1.43e-06	1.49225	1.2e-10	0.630096	2.17e-05	1.42283	7.23e-10	0.792731	3.66e-06		AFUB_003360	256.607	257.257	261.503	277.388	304.181	300.223	453.761	449.615	430.06	747.718	653.386	635.264
	AFUB_003370	-0.265346	0.0456495	-0.317988	0.00823955	-0.42231	0.00124416	-0.0526428	0.734008	-0.156965	0.267065	-0.104322	0.493158		AFUB_003370	35.2206	42.0737	38.5272	31.7317	36.7716	34.6691	31.7943	30.9452	34.8863	25.2592	26.2613	28.6236
	AFUB_003380	0.271864	0.0143377	0.355711	0.00145089	0.249245	0.0151243	0.0838473	0.485648	-0.0226188	0.860983	-0.106466	0.404667		AFUB_003380	127.268	132.082	128.745	152.577	182.77	172.619	169.274	189.172	167.921	147.462	137.384	144.617
	AFUB_003390	-1.26533	7.24e-06	-1.62929	7.4e-08	-1.41912	3.02e-07	-0.363956	0.138073	-0.153791	0.533997	0.210165	0.412177		AFUB_003390	32.7048	28.6771	29.8586	12.6927	15.8836	12.7059	9.08408	9.66162	12.8981	8.77054	12.2625	10.9399
	AFUB_003400	-0.567453	0.000917546	-0.478263	0.00131224	-0.521827	0.000667437	0.0891908	0.60348	0.0456263	0.801198	-0.0435645	0.838759		AFUB_003400	96.4866	80.7982	87.0072	51.564	73.108	68.7936	69.2384	71.552	60.8053	58.5872	56.3207	56.4979
	AFUB_003410	-0.0218811	0.896739	-0.421845	0.00495329	-0.369766	0.0115136	-0.399964	0.0194004	-0.347885	0.0333965	0.0520789	0.810597		AFUB_003410	54.4587	59.0288	52.6538	70.3386	55.4837	53.5465	48.7439	42.9872	39.3085	43.8527	35.1598	41.0621
	AFUB_003420	-0.181134	0.0852476	0.0414724	0.65402	-0.519526	3.22e-05	0.222606	0.0479001	-0.338392	0.00467149	-0.560999	6.25e-05		AFUB_003420	62.006	65.9364	67.7436	58.1748	60.4881	67.3415	69.2384	72.6722	71.2466	42.5664	43.0816	41.0621
	AFUB_003430	-0.189551	0.420482	-0.468763	0.0249928	-0.665852	0.00391256	-0.279213	0.278712	-0.476301	0.0636501	-0.197088	0.48609		AFUB_003430	22.7898	25.7466	19.4241	16.9236	24.8045	21.7816	18.6113	17.643	15.1092	17.0733	10.7433	12.2887
	AFUB_003440	-0.171739	0.160408	0.897031	8e-07	1.80808	1.29e-10	1.06877	5.67e-07	1.97982	1.49e-10	0.911045	6.44e-06		AFUB_003440	319.353	360.034	370.342	300.394	333.99	377.911	777.022	617.783	681.143	1117.95	1102.22	1197.1
	AFUB_003450	-0.0246908	0.862364	0.444893	0.00055274	0.862564	4.59e-07	0.469584	0.00157967	0.887255	1.29e-06	0.417671	0.00161184		AFUB_003450	46.0235	45.6322	47.8379	51.2996	43.2991	54.2725	66.2473	69.8717	65.4732	82.677	72.7069	81.8245
	AFUB_003460	-0.327094	0.00288356	-0.437004	0.000112495	-0.362168	0.000595154	-0.10991	0.325447	-0.0350733	0.766625	0.0748366	0.543011		AFUB_003460	118.24	117.22	115.742	112.119	98.13	94.75	94.3858	92.4155	87.9528	79.9874	91.0464	83.473
	AFUB_003470	-0.0309238	0.855288	-0.1389	0.294056	-0.186398	0.166066	-0.107977	0.52343	-0.155474	0.341006	-0.0474977	0.819166		AFUB_003470	36.4045	30.9796	31.9454	38.6069	35.2485	32.6724	36.3363	28.2847	31.2011	26.4286	25.7187	29.9723
	AFUB_003480	-0.399949	0.00703675	-0.206564	0.0850695	-0.127038	0.280848	0.193384	0.197251	0.272911	0.0612429	0.0795261	0.625972		AFUB_003480	63.1898	53.5864	54.4196	47.0687	43.9518	49.3717	55.0584	47.748	54.4177	44.6713	55.5611	46.0075
	AFUB_003490	-0.60324	0.000360381	-0.651998	3.8e-05	-0.72983	1.46e-05	-0.0487579	0.782579	-0.12659	0.435563	-0.0778326	0.6646		AFUB_003490	46.7634	42.4923	44.3062	26.1787	35.0309	33.7615	28.914	29.685	31.6925	26.1947	23.9824	25.0269
	AFUB_003500	2.00767	2.59e-08	3.35043	1.55e-11	3.87775	1.78e-12	1.34276	8.33e-08	1.87008	5.04e-10	0.527315	0.000369253		AFUB_003500	10.655	9.62881	13.1634	55.0016	40.9057	52.0944	113.329	130.362	121.119	148.865	151.057	161.851
	AFUB_003510	-0.264848	0.00799196	-0.731003	3.25e-07	-0.769687	1.41e-07	-0.466155	0.000196529	-0.504838	4.57e-05	-0.0386837	0.773988		AFUB_003510	415.839	418.853	413.204	364.915	378.812	381.36	255.351	271.786	268.895	237.974	209.114	235.133
	AFUB_003520	-0.301515	0.103327	-0.485066	0.0089321	-0.328914	0.0598064	-0.183551	0.3766	-0.0273992	0.90779	0.156152	0.504161		AFUB_003520	724.537	717.765	597.332	786.946	524.376	509.327	577.282	428.752	544.3	443.205	510.793	558.085
	AFUB_003530	-0.0875113	0.551561	-0.289734	0.0253258	-0.168101	0.175693	-0.202222	0.18881	-0.0805897	0.61107	0.121633	0.454407		AFUB_003530	32.5568	34.7474	35.4771	34.9049	30.0265	39.5699	29.0248	27.7246	32.1838	25.7269	30.4935	28.9233
	AFUB_003540	-0.0928656	0.434796	-0.254244	0.017985	-0.132181	0.19462	-0.161379	0.200935	-0.0393155	0.773645	0.122063	0.345691		AFUB_003540	41.5839	45.2135	42.0588	41.5157	41.3408	47.012	40.2137	35.706	37.9573	34.4975	37.0046	37.7651
	AFUB_003550	0.99041	1.8e-05	1.30157	1.53e-07	0.817339	4.05e-05	0.311163	0.040582	-0.173071	0.266228	-0.484234	0.00206136		AFUB_003550	13.9106	12.35	12.0397	30.1451	24.8045	28.3161	32.7913	35.2859	32.798	22.9204	20.8354	19.3322
	AFUB_003560	1.20081	2.55e-08	0.437204	0.000610125	0.43687	0.000561739	-0.763603	1.06e-05	-0.763937	4.96e-06	-0.000334038	0.998432		AFUB_003560	127.86	165.783	152.503	414.099	330.291	363.027	215.138	209.615	210.3	185.468	189.689	183.131
	AFUB_003580	0.821973	0.0214262	-0.100406	0.769374	-0.636167	0.0806923	-0.922379	0.0129982	-1.45814	0.000796873	-0.535761	0.218094		AFUB_003580	2.51575	2.93051	2.72901	4.75976	5.00441	5.80843	2.76954	2.24038	3.07098	1.98799	2.06184	0.89917
	AFUB_003600	0.0226329	0.905053	-1.26509	1.35e-06	-1.48172	4.11e-07	-1.28773	6.86e-06	-1.50435	1.16e-06	-0.216624	0.407543		AFUB_003600	25.8975	32.6542	28.4138	38.8713	31.7672	26.501	13.8477	12.6021	11.3012	10.2908	9.44105	8.69198
	AFUB_003610	1.03581	0.0289137	0.796064	0.055585	1.27788	0.00334807	-0.239749	0.584911	0.242067	0.556726	0.481816	0.223087		AFUB_003610	1.33187	2.93051	5.13696	5.55305	6.09233	6.35297	5.76064	4.48075	4.79072	5.73009	8.03032	4.79557
	AFUB_003630	-0.870062	0.084633	-1.76414	0.0012501	-1.61883	0.00232431	-0.89408	0.164499	-0.748768	0.229949	0.145312	0.869505		AFUB_003630	7.54726	5.65169	3.85272	2.64431	3.26375	3.63027	2.88032	1.8203	0.859873	0.818584	2.49591	2.09806
	AFUB_003740	0.770098	0.377594	4.29067	2.94e-06	4.04343	6.12e-06	3.52057	0.000113392	3.27333	0.000152064	-0.247237	0.648437		AFUB_003740	0	0	0	0.264431	0	0	1.99407	1.40023	1.71975	1.52023	0.97666	1.34876
	AFUB_003760	1.66297	7.32e-06	3.46742	2.17e-10	3.22841	3.46e-10	1.80445	1.24e-07	1.56544	2.4e-07	-0.239009	0.173353		AFUB_003760	7.84324	11.5127	15.4109	33.8472	44.6046	36.4842	128.617	115.239	150.232	102.908	97.232	91.8652
	AFUB_003770	1.53013	0.00349425	2.24933	2.92e-05	1.88541	0.000195308	0.719204	0.0457289	0.355284	0.333856	-0.36392	0.258983		AFUB_003770	3.55165	3.55847	5.45801	14.2793	13.7077	11.7984	20.1622	19.6033	23.9536	19.646	8.89846	18.7327
	AFUB_003780	0.16514	0.252742	0.336048	0.0102	0.0668884	0.601226	0.170909	0.248829	-0.0982513	0.520383	-0.26916	0.0616128		AFUB_003780	25.7495	31.8169	30.9823	33.8472	35.9012	36.3027	42.097	36.5461	38.4486	29.2351	30.168	25.7762
	AFUB_003790	0.347111	0.0418454	0.672208	0.0003176	0.231828	0.132614	0.325096	0.0749494	-0.115283	0.531069	-0.440379	0.021259		AFUB_003790	112.025	131.873	114.297	127.456	170.585	198.939	184.451	204.154	213.986	117.525	150.189	124.085
	AFUB_003800	-0.598372	8.95e-06	-0.84631	8.32e-08	-0.828542	8.39e-08	-0.247938	0.0225935	-0.23017	0.0266497	0.0177681	0.90165		AFUB_003800	874.595	780.98	760.751	565.089	552.009	609.522	456.752	482.941	480.178	417.01	425.39	421.411
	AFUB_003810	-0.280886	0.00489675	-0.296209	0.00225441	-0.242893	0.00830626	-0.0153232	0.896393	0.037993	0.726853	0.0533162	0.667172		AFUB_003810	331.044	311.89	318.973	277.388	301.135	278.986	280.277	280.607	268.158	233.881	271.512	252.367
	AFUB_003820	0.206405	0.112452	0.146869	0.201007	-0.00774192	0.95244	-0.0595353	0.684251	-0.214147	0.110532	-0.154611	0.276491		AFUB_003820	46.7634	54.8423	48.3195	72.7185	60.4881	55.5431	57.8279	57.1296	59.5769	46.0746	42.9731	49.4544
	AFUB_003830	-0.23364	0.0566716	-0.0914732	0.389141	-0.560299	6.71e-05	0.142167	0.284552	-0.326659	0.0149286	-0.468826	0.00119975		AFUB_003830	86.4236	74.5186	78.6596	81.9736	69.1915	71.1533	72.5619	81.2136	85.3731	52.2724	47.8564	51.5524
	AFUB_003840	-0.362839	0.020576	-0.576524	0.000271789	-0.778535	2.11e-05	-0.213685	0.203927	-0.415696	0.016308	-0.202011	0.246733		AFUB_003840	31.225	37.6779	32.9086	25.9142	25.8924	32.4909	26.2552	21.5636	23.5851	17.5411	18.6651	18.433
	AFUB_003850	0.152999	0.222642	0.339653	0.00422092	0.0445618	0.694648	0.186653	0.147258	-0.108438	0.415476	-0.295091	0.0223232		AFUB_003850	40.844	38.5152	38.0456	53.6795	41.9936	47.1935	51.8457	50.4084	55.4004	38.5904	37.7642	36.4164
	AFUB_003860	0.0833698	0.446604	0.370535	0.000738586	0.150654	0.114946	0.287166	0.0140831	0.0672846	0.564248	-0.219881	0.0493625		AFUB_003860	58.3063	56.7262	62.2856	76.1561	65.275	63.8927	80.5382	81.7737	80.8281	57.6517	64.8937	60.9937
	AFUB_003870	-0.00229748	0.983331	0.0517112	0.559392	-0.100397	0.254496	0.0540087	0.628473	-0.0980999	0.354755	-0.152109	0.159523		AFUB_003870	77.6924	83.5194	78.8202	85.4112	92.908	81.318	88.5144	84.8542	89.5497	69.9305	68.0407	70.1353
	AFUB_003900	-0.884986	1.03e-06	-1.07923	2.28e-08	-1.25528	3.85e-09	-0.19424	0.143943	-0.370293	0.00738857	-0.176053	0.202616		AFUB_003900	97.2265	95.2414	103.702	52.0929	58.9651	61.8961	48.5223	45.6476	54.4177	40.1106	36.462	39.1139
	AFUB_003910	0.114246	0.236608	0.171941	0.0622844	0.491484	3.39e-05	0.0576955	0.605838	0.377238	0.00103442	0.319543	0.00608984		AFUB_003910	274.957	268.351	286.867	352.486	313.537	308.21	344.198	315.753	330.437	353.628	341.94	391.888
	AFUB_003920	-0.511006	5.9e-05	-0.691916	1.23e-06	-0.764249	3.13e-07	-0.18091	0.0962402	-0.253243	0.0184627	-0.0723327	0.5716		AFUB_003920	1049.51	1005.79	984.69	712.906	816.59	784.138	655.162	689.055	647.362	575.348	555.503	535.306
	AFUB_003940	0.486867	0.115421	0.472001	0.0751566	0.746711	0.00707002	-0.0148655	0.967198	0.259844	0.373647	0.27471	0.329538		AFUB_003940	5.47547	7.11694	8.02649	7.40407	10.8792	12.3429	8.19783	12.4621	10.0728	10.6416	9.33253	12.4385
	AFUB_003950	0.0213302	0.879676	0.0594733	0.595602	0.0428453	0.707591	0.0381431	0.799167	0.0215151	0.889769	-0.016628	0.922722		AFUB_003950	54.6067	52.7491	50.0853	49.713	65.0574	58.2658	59.822	56.8495	56.9973	46.4254	51.6545	53.3508
	AFUB_003960	0.460583	0.000209914	0.71377	6.4e-07	0.205291	0.0320828	0.253187	0.019136	-0.255292	0.0171104	-0.508479	8.68e-05		AFUB_003960	52.2389	52.5398	51.8511	79.3293	78.5476	75.8726	90.6193	86.1144	95.5688	55.4298	59.4678	53.051
	AFUB_003970	0.396129	0.00184916	0.178108	0.083864	-0.0492822	0.64307	-0.218021	0.0651174	-0.445411	0.00076196	-0.227391	0.0619384		AFUB_003970	39.0682	39.7712	39.0088	60.0258	53.7431	54.8171	44.6449	48.4481	48.3986	32.6264	38.7409	34.618
	AFUB_003980	0.805028	0.0387512	0.469232	0.168428	0.168714	0.641761	-0.335796	0.373529	-0.636313	0.0924675	-0.300518	0.476998		AFUB_003980	1.18388	2.09322	1.76583	3.70203	3.04617	2.7227	2.43719	2.10035	2.70246	1.87105	1.41073	1.9482
	AFUB_003990	0.663673	0.0910633	0.63566	0.0639951	0.416097	0.229408	-0.0280124	0.948535	-0.247576	0.515283	-0.219564	0.583024		AFUB_003990	4.29158	2.30254	4.33431	8.99065	6.09233	4.90086	5.53908	6.5811	6.14195	4.9115	3.36405	6.14433
	AFUB_004000	-0.280083	0.0129084	-0.176814	0.0651522	-0.49857	5.82e-05	0.103269	0.382959	-0.218487	0.0584669	-0.321756	0.00784724		AFUB_004000	80.5042	74.0999	79.9439	66.3722	74.1959	68.7936	68.9061	75.8927	75.6689	53.6757	50.0267	51.1028
	AFUB_004010	0.649541	0.0152496	2.07901	2.53e-08	3.65722	1.31e-11	1.42947	3.33e-06	3.00768	1.41e-10	1.57821	2.57e-08		AFUB_004010	8.43518	8.16355	8.50808	19.039	11.9671	13.432	42.2078	38.3664	33.2894	97.7623	92.9998	108.5
	AFUB_004020	0.442554	0.00186968	0.359105	0.00581455	0.897015	1e-06	-0.0834481	0.572762	0.454461	0.00227897	0.537909	0.00100724		AFUB_004020	1818.59	2157.06	2097.16	3345.58	2736.98	2864.1	2687.01	3057.55	2507.02	3777.18	3238.28	3505.56
	AFUB_004030	-0.780711	2.4e-05	-1.3269	1.89e-08	-1.35178	1.59e-08	-0.546185	0.00227882	-0.57107	0.00125654	-0.0248847	0.909507		AFUB_004030	76.8045	66.1457	63.0882	38.6069	47.8683	43.0187	26.1444	29.5449	31.5696	23.8559	26.0443	25.0269
	AFUB_004040	0.462567	0.00163266	0.651738	4.77e-05	0.70776	1.85e-05	0.18917	0.195656	0.245193	0.0810917	0.0560229	0.77077		AFUB_004040	489.24	588.404	659.296	744.109	921.683	922.633	980.306	946.138	942.298	903.951	871.507	847.618
	AFUB_004050	-0.322964	0.0535074	-0.794102	3.91e-05	-0.760451	6.81e-05	-0.471138	0.0153305	-0.437487	0.0200743	0.0336514	0.891155		AFUB_004050	31.077	28.8864	23.5979	23.5344	25.0221	23.2337	18.5005	14.5624	17.4431	14.5006	15.7351	15.2859
	AFUB_004060	0.202354	0.104192	0.303426	0.0105173	0.851187	6.94e-07	0.101072	0.45689	0.648833	4.11e-05	0.547761	0.00027752		AFUB_004060	75.1767	77.2398	71.1147	86.4689	88.9915	102.192	97.7093	102.917	91.5151	135.066	112.641	128.431
	AFUB_004070	-0.242207	0.0701059	0.0166902	0.897737	-0.293988	0.0201575	0.258897	0.0753111	-0.0517817	0.740027	-0.310679	0.0386509		AFUB_004070	171.367	148.828	143.674	162.625	140.341	124.7	164.732	164.948	165.956	110.041	107.975	135.625
	AFUB_004090	0.0579303	0.629158	0.283982	0.0115373	0.595354	2.31e-05	0.226052	0.0715682	0.537424	0.000181913	0.311372	0.0180348		AFUB_004090	135.111	134.175	160.69	145.173	157.748	181.332	187.553	181.05	184.259	206.751	195.441	201.114
	AFUB_004100	-0.883859	2.72e-05	-1.13217	4.87e-07	-1.34373	8.01e-08	-0.248315	0.170244	-0.459866	0.013683	-0.211551	0.271994		AFUB_004100	78.1364	89.3804	97.4416	66.3722	47.6507	45.0153	39.4382	46.3478	42.1338	29.3521	31.2531	37.0158
	AFUB_004110	-0.338899	0.210373	-0.629849	0.0111953	-0.590866	0.0171759	-0.290951	0.345079	-0.251967	0.412038	0.0389835	0.920021		AFUB_004110	16.4264	23.8627	21.8321	12.1638	19.5825	19.9665	14.18	11.3419	15.9691	9.35525	15.6266	13.038
	AFUB_004120	-0.368153	0.00534742	-0.152717	0.159445	-0.272696	0.0170061	0.215435	0.105056	0.0954565	0.478526	-0.119979	0.395886		AFUB_004120	103.294	101.73	90.0572	85.94	90.9498	72.2423	94.2751	91.7154	94.3404	80.5721	73.358	72.9826
	AFUB_004130	-0.0768052	0.591469	-0.163985	0.192582	-0.0438013	0.734337	-0.0871794	0.579994	0.0330039	0.843492	0.120183	0.473605		AFUB_004130	119.572	126.849	133.561	149.139	111.403	132.686	130.057	104.037	126.033	100.218	126.966	117.192
	AFUB_004140	0.210975	0.309334	0.702405	0.000610125	0.476921	0.0112721	0.49143	0.020733	0.265946	0.193597	-0.225484	0.266363		AFUB_004140	28.5612	37.05	40.9351	46.5398	43.0815	42.2926	60.7083	69.3116	52.3294	54.4943	38.6323	44.3591
	AFUB_004150	0.411159	0.000801104	0.917749	7.07e-08	0.249941	0.0145119	0.50659	0.000212938	-0.161217	0.144265	-0.667807	1.4e-05		AFUB_004150	88.7913	82.0542	80.7465	111.325	126.416	124.518	161.187	168.028	174.677	88.1732	101.139	89.6173
	AFUB_004160	0.233374	0.122908	0.222702	0.0902431	0.175642	0.18187	-0.0106728	0.953129	-0.0577321	0.730357	-0.0470594	0.803471		AFUB_004160	21.9019	20.9322	25.8453	30.4096	30.4617	27.227	27.4738	29.1249	28.6215	26.4286	23.4398	22.4793
	AFUB_004170	-0.354623	0.00886539	-0.459615	0.000739499	-0.554517	0.000131987	-0.104992	0.469252	-0.199894	0.142444	-0.0949023	0.554594		AFUB_004170	158.789	151.34	159.888	109.21	147.086	143.396	121.195	122.801	117.925	103.843	102.441	91.7153
	AFUB_004185	0.135964	0.387198	0.405253	0.00488644	0.0067206	0.965948	0.26929	0.087865	-0.129243	0.435189	-0.398533	0.0122275		AFUB_004185	33.7407	37.05	28.8954	35.9626	43.9518	37.5733	43.3156	47.608	47.7844	30.0537	34.1831	27.7244
	AFUB_004200	0.681918	0.000272835	0.235342	0.104335	0.17216	0.229682	-0.446576	0.0101053	-0.509758	0.0032111	-0.0631824	0.768925		AFUB_004200	65.2616	81.4262	77.857	149.932	125.763	115.261	86.4096	102.917	89.4268	88.8748	67.3896	79.127
	AFUB_004210	-0.765258	1.88e-05	-1.16389	4.85e-08	-0.841148	1.66e-06	-0.398633	0.0118612	-0.0758903	0.623984	0.322742	0.0338366		AFUB_004210	93.6749	98.3813	84.2782	48.3909	65.7101	61.17	44.2018	40.7468	44.9591	48.6473	47.0967	47.2064
	AFUB_004220	0.0962555	0.401284	-0.0181739	0.863806	-0.0554017	0.587859	-0.114429	0.35045	-0.151657	0.198608	-0.0372278	0.809041		AFUB_004220	49.4272	55.4703	47.9984	54.7372	57.2244	63.3482	52.9536	52.7888	53.1893	45.6068	46.8797	43.4599
	AFUB_004230	-0.198499	0.110995	-0.0326614	0.765882	-0.181917	0.0925416	0.165838	0.208251	0.0165823	0.915706	-0.149255	0.251355		AFUB_004230	38.9202	34.1195	39.4903	35.1693	33.7254	37.3918	37.5549	40.7468	38.94	28.7674	31.7957	32.3701
	AFUB_004240	0.252304	0.17725	-0.169897	0.322101	-0.288175	0.0982571	-0.422202	0.0403719	-0.54048	0.00902883	-0.118278	0.623529		AFUB_004240	103.294	107.382	97.2811	146.759	136.642	116.35	88.0713	100.817	101.219	88.4071	57.2974	95.7616
	AFUB_004250	-0.117602	0.204009	-0.124848	0.141358	0.00104331	0.990692	-0.00724668	0.952178	0.118645	0.226657	0.125892	0.235188		AFUB_004250	135.851	126.012	123.126	129.571	126.416	128.148	124.297	126.721	122.716	114.602	128.268	115.993
	AFUB_004260	-0.185593	0.753306	-0.0914957	0.849721	-0.930515	0.0759513	0.0940973	0.889028	-0.744922	0.239718	-0.839019	0.179861		AFUB_004260	2.95971	3.34915	1.28424	1.32215	2.17583	3.08573	3.10188	1.68028	2.2111	1.28635	1.51925	0.599447
	AFUB_004270	0.184751	0.333475	0.364355	0.0258311	0.127977	0.433115	0.179603	0.346275	-0.0567746	0.789999	-0.236378	0.192146		AFUB_004270	9.91503	10.4661	11.2371	15.337	10.8792	13.2505	14.6232	14.4224	14.1265	10.4077	10.5262	11.3895
	AFUB_004280	0.558975	0.00616794	1.53546	4.01e-08	1.8314	3.31e-09	0.976482	1.76e-05	1.27243	3.7e-07	0.295947	0.0381943		AFUB_004280	18.7942	12.7686	17.3372	25.1209	23.7166	29.4052	46.7498	50.1284	55.1547	51.6877	56.9719	54.9992
	AFUB_004290	-0.628057	5.24e-05	-0.756582	1.71e-06	-0.853335	4.91e-07	-0.128526	0.348586	-0.225279	0.0895196	-0.0967532	0.512783		AFUB_004290	69.9972	64.8898	66.9409	45.4821	42.2112	53.5465	40.7676	41.867	44.0992	33.2111	37.0046	33.7189
	AFUB_004300	-0.0605132	0.866616	-0.17971	0.516585	-0.408921	0.157318	-0.119197	0.753317	-0.348408	0.324776	-0.229211	0.547248		AFUB_004300	3.1077	3.13983	2.72901	2.64431	3.48133	3.08573	2.88032	2.24038	3.31665	2.10493	1.95332	2.24793
	AFUB_004310	0.0193473	0.901566	-0.197922	0.109295	-0.289144	0.0264348	-0.217269	0.146393	-0.308491	0.0392204	-0.0912218	0.588556		AFUB_004310	28.7092	30.1423	31.4639	29.6163	31.5496	37.2103	28.914	25.7643	28.4987	21.7509	25.0676	21.7299
	AFUB_004320	-0.0931783	0.439453	0.0831947	0.419616	-0.109395	0.294098	0.176373	0.162333	-0.0162165	0.914072	-0.192589	0.127469		AFUB_004320	62.1539	64.0525	67.262	59.497	70.497	66.0709	72.008	68.7515	76.283	49.9336	61.7466	55.5987
	AFUB_004330	0.156683	0.186043	-0.191337	0.0833575	-0.16071	0.139744	-0.34802	0.0102745	-0.317393	0.0140531	0.0306271	0.863329		AFUB_004330	108.473	118.685	107.073	114.763	138.165	150.293	101.033	103.757	104.413	93.5525	97.1234	86.9198
	AFUB_004340	-0.0826002	0.337449	-0.155867	0.0539111	0.00623299	0.943096	-0.0732666	0.448691	0.0888332	0.337776	0.1621	0.0984025		AFUB_004340	171.515	176.458	179.954	194.092	169.933	176.976	168.609	166.768	166.201	160.91	165.381	167.246
	AFUB_004350	-0.348972	0.0023301	-0.407749	0.000425194	-0.237286	0.0187272	-0.0587772	0.625091	0.111686	0.320439	0.170463	0.159612		AFUB_004350	590.462	545.074	577.907	462.225	499.789	494.806	447.447	461.937	456.716	476.533	475.308	404.627
	AFUB_004360	0.210005	0.0853979	-0.0198052	0.86575	0.122836	0.261386	-0.22981	0.0790453	-0.0871685	0.507544	0.142641	0.305881		AFUB_004360	78.7283	95.4508	92.9468	112.383	111.403	108.908	97.9309	94.5158	85.2503	99.2826	83.4502	87.0696
	AFUB_004370	-0.624227	0.000297849	-0.444897	0.00291627	-0.52237	0.000756157	0.17933	0.266123	0.101857	0.523375	-0.0774731	0.689706		AFUB_004370	327.344	287.19	256.687	165.269	224.111	224.532	221.563	224.178	228.358	179.27	201.843	181.482
	AFUB_004380	0.56723	0.000357467	0.70868	1.54e-05	0.812599	3.21e-06	0.14145	0.316533	0.245369	0.0665681	0.103919	0.493084		AFUB_004380	54.3107	61.9593	61.804	115.027	85.2926	88.5786	106.793	100.397	99.8681	89.9273	106.89	93.8134
	AFUB_004390	0.00906059	0.955408	-0.110119	0.377775	-0.0971335	0.439081	-0.119179	0.44213	-0.106194	0.48567	0.0129851	0.952431		AFUB_004390	66.1496	61.3313	74.0043	85.1468	74.8486	63.1667	60.5975	69.4516	68.4213	55.5468	55.5611	65.4896
	AFUB_004400	0.434645	0.00047488	0.193191	0.0497941	0.365566	0.000934985	-0.241455	0.0336964	-0.0690794	0.543201	0.172375	0.133761		AFUB_004400	66.2975	73.6813	67.7436	111.59	100.523	92.9349	81.3136	85.8344	83.6534	77.8824	82.365	88.7181
	AFUB_004410	-0.523431	0.000400223	-0.782655	4.1e-06	-0.760406	4.84e-06	-0.259223	0.059957	-0.236974	0.0736167	0.0222493	0.904981		AFUB_004410	1681.71	1512.77	1426.63	1354.42	1007.85	1134.64	923.918	903.571	1012.44	794.845	888.327	852.413
	AFUB_004420	0.140358	0.259687	0.452682	0.000321171	0.171751	0.112048	0.312324	0.0159791	0.0313937	0.826154	-0.28093	0.0211798		AFUB_004420	29.4491	27.6305	29.0559	34.376	36.3364	32.6724	42.6509	40.1867	42.3795	27.9488	30.9276	32.0704
	AFUB_004430	-0.408865	0.00404331	-0.45088	0.00130892	-0.233197	0.0600397	-0.0420151	0.794512	0.175668	0.207983	0.217683	0.155413		AFUB_004430	3417.58	3251.61	3008.97	3216.8	2405.17	2338.8	2493.36	2451.11	2541.05	2401.73	2506.65	2755.06
	AFUB_004440	0.134571	0.224544	0.0673729	0.508023	0.0195823	0.853183	-0.0671979	0.593838	-0.114988	0.334538	-0.0477906	0.754901		AFUB_004440	111.729	118.476	126.979	165.534	127.069	135.409	129.06	132.462	134.263	105.247	117.959	113.745
	AFUB_004450	-0.691233	0.018337	-1.28283	7.13e-05	-1.62305	1.8e-05	-0.591593	0.0810329	-0.93182	0.0117762	-0.340226	0.393402		AFUB_004450	11.2469	11.0941	10.916	6.8752	5.87475	9.4387	3.87735	5.60094	5.28208	2.68963	4.8833	2.54765
	AFUB_004460	0.535473	0.0061016	1.13493	8.82e-07	1.6854	4.5e-09	0.59946	0.00127792	1.14993	6.47e-07	0.550469	0.000336969		AFUB_004460	10.655	10.8847	10.916	16.9236	17.1891	16.8807	25.1474	24.3641	26.2876	28.2996	34.9427	35.0676
	AFUB_004470	-0.20464	0.343887	0.0355051	0.847413	-0.349848	0.0637162	0.240145	0.287423	-0.145208	0.544293	-0.385353	0.0739962		AFUB_004470	12.7268	14.4432	12.5213	11.3705	15.4484	10.7093	16.1741	12.8822	13.6351	9.00443	10.6347	8.9917
	AFUB_004480	-1.20186	6.64e-06	-1.41238	1.4e-07	-1.50571	9.93e-08	-0.210521	0.362433	-0.303851	0.182	-0.0933304	0.731617		AFUB_004480	20.866	19.6763	19.7452	9.78394	8.48575	9.98324	6.86845	8.54143	8.84441	6.08091	7.27069	6.29419
	AFUB_004489	2.88997	1.32e-07	4.44756	1.6e-10	5.47625	8.49e-12	1.5576	1.54e-07	2.58628	1.03e-10	1.02869	7.6e-07		AFUB_004489	1.92381	3.76779	2.56848	21.6833	21.3232	20.874	56.7201	71.1319	57.98	111.795	111.99	106.851
	AFUB_004490	0.632544	0.0825816	0.932433	0.00467121	1.04442	0.00201145	0.299889	0.374485	0.411881	0.201382	0.111992	0.756793		AFUB_004490	1.77583	3.34915	2.56848	5.81748	3.48133	3.63027	4.43126	5.18087	5.52776	4.56068	4.77478	4.94544
	AFUB_004500	0.439122	0.484425	1.48157	0.00494982	3.63535	3.29e-07	1.04245	0.0549785	3.19622	1.98e-06	2.15377	5.5e-06		AFUB_004500	1.62784	2.09322	3.37113	6.34634	2.82858	2.35967	7.09002	5.88098	7.61602	22.3357	37.0046	22.9288
	AFUB_004510	0.2193	0.52444	0.460577	0.0997271	0.789823	0.0069469	0.241277	0.476589	0.570523	0.0668568	0.329246	0.261103		AFUB_004510	2.51575	3.76779	3.53166	5.81748	3.9165	3.08573	4.7636	4.7608	4.54504	4.9115	5.64293	4.94544
	AFUB_004520	-0.224632	0.128408	-0.343701	0.0110215	-0.397076	0.00485317	-0.119069	0.470963	-0.172443	0.279963	-0.0533742	0.788242		AFUB_004520	31.3729	32.8635	36.4403	26.972	35.2485	30.8573	28.2493	29.1249	26.6561	21.2832	23.8739	26.5255
	AFUB_004530	-1.26387	2.33e-05	-1.19235	2.11e-05	-1.10587	4.19e-05	0.071522	0.794512	0.158	0.521378	0.0864784	0.78902		AFUB_004530	516.618	423.877	431.986	133.802	261.97	244.499	219.015	198.133	216.442	181.492	213.02	197.668
	AFUB_004540	0.0348713	0.771629	0.319721	0.00288605	0.31707	0.00304575	0.284849	0.0176887	0.282198	0.0153375	-0.00265087	0.987711		AFUB_004540	54.9027	59.4474	57.3092	65.05	57.8771	67.16	72.7835	72.8122	81.0738	67.4747	67.4981	63.5414
	AFUB_004550	-0.185589	0.304954	-1.03079	1.14e-05	-0.884909	5.16e-05	-0.8452	0.000531484	-0.69932	0.00164342	0.145881	0.553223		AFUB_004550	41.7319	38.3059	38.6877	47.0687	34.1606	34.6691	21.1593	17.0829	23.4623	21.7509	16.6032	22.779
	AFUB_004560	-0.529541	0.000909831	-1.09297	2.32e-07	-0.92242	1.43e-06	-0.563431	0.00156686	-0.392879	0.0134089	0.170552	0.318316		AFUB_004560	79.3203	80.3796	77.6964	74.5695	51.7848	55.5431	40.1029	37.9464	39.5542	42.2156	35.2683	39.5635
	AFUB_004570	-0.357607	0.000659193	-0.541679	4.75e-06	-0.218493	0.011517	-0.184072	0.06512	0.139115	0.147326	0.323187	0.00258204		AFUB_004570	135.999	128.733	132.437	109.474	110.097	115.806	99.0387	98.4365	91.6379	101.504	105.913	110.748
	AFUB_004580	0.18713	0.303834	0.149213	0.33075	0.202173	0.190917	-0.0379172	0.858508	0.0150436	0.944177	0.0529609	0.814063		AFUB_004580	14.6506	19.0483	15.7319	19.8323	21.1056	19.0589	21.4916	16.9428	18.5487	16.4886	16.6032	19.482
	AFUB_004590	0.0852009	0.638598	0.426023	0.00692842	0.717067	8.6e-05	0.340822	0.0542844	0.631866	0.000850936	0.291044	0.0728093		AFUB_004590	28.7092	33.7008	35.156	40.9868	34.1606	36.8472	47.636	45.9277	44.3449	46.7762	60.0104	42.1111
	AFUB_004600	-0.075511	0.619564	0.199533	0.104556	0.0292855	0.820574	0.275044	0.0683043	0.104797	0.49912	-0.170248	0.249916		AFUB_004600	34.6286	37.6779	31.6244	37.0203	30.8968	38.2993	40.9892	45.3676	39.677	29.586	35.3768	33.2693
	AFUB_004610	-0.384275	0.00677024	-0.627593	5.02e-05	-0.567388	0.000133255	-0.243317	0.096141	-0.183113	0.199491	0.0602047	0.739023		AFUB_004610	101.222	99.2186	99.2074	74.0407	86.8157	87.308	75.6638	56.7095	73.9491	60.2244	66.9555	60.9937
	AFUB_004620	-0.0367961	0.786244	-0.166659	0.138463	-0.430449	0.00103828	-0.129863	0.34546	-0.393653	0.00533884	-0.26379	0.0583045		AFUB_004620	81.2441	76.1932	81.5492	74.3051	85.9454	91.8458	70.1247	80.2334	76.0374	55.7807	60.0104	49.3045
	AFUB_004630	2.92708	5.46e-07	1.93597	2.69e-05	1.51637	0.000358336	-0.991116	0.000863944	-1.41072	3.41e-05	-0.419599	0.162598		AFUB_004630	8.28719	9.21016	4.17378	60.2902	49.8266	58.2658	25.8121	33.7457	24.3221	14.9684	15.084	28.174
	AFUB_004640	2.764	4.77e-05	2.52199	4.72e-05	2.9261	8.15e-06	-0.242006	0.490153	0.162105	0.63349	0.404112	0.206064		AFUB_004640	1.33187	3.13983	1.92636	16.3947	10.0088	19.0589	12.0752	15.2626	10.1956	14.3837	11.2859	19.0324
	AFUB_004650	0.611248	0.000146727	0.359691	0.00537319	0.993967	2.13e-07	-0.251557	0.064487	0.382719	0.00518996	0.634276	9.99e-05		AFUB_004650	47.5034	59.0288	56.5065	83.8246	91.6025	91.4828	78.6549	78.4131	63.6306	100.686	99.5108	99.5082
	AFUB_004660	-0.76557	1.58e-06	-0.890944	1.33e-07	-0.827053	2.6e-07	-0.125374	0.287423	-0.0614829	0.604389	0.0638907	0.648437		AFUB_004660	2017.49	1779.24	1689.1	1158.47	1138.4	1188.01	1045.11	983.245	1097.08	900.092	1033.31	941.431
	AFUB_004670	-0.120372	0.61372	-0.0386566	0.846973	0.0687966	0.723413	0.0817157	0.756084	0.189169	0.43193	0.107453	0.671745		AFUB_004670	9.91503	10.4661	8.98967	8.72622	9.35608	10.7093	10.7458	9.38157	9.94996	8.41972	11.7199	8.39225
	AFUB_004680	-0.155982	0.214729	-0.141767	0.199916	-0.39409	0.00192652	0.0142146	0.929667	-0.238108	0.0756068	-0.252323	0.0662294		AFUB_004680	70.7371	71.3788	66.9409	58.4392	68.9739	74.965	65.4719	63.2906	71.8608	47.4779	53.8248	46.4571
	AFUB_004690	0.0840746	0.797225	-0.327585	0.219813	-0.271809	0.310636	-0.411659	0.20163	-0.355883	0.263627	0.0557761	0.894254		AFUB_004690	4.43957	2.93051	4.33431	4.49533	5.43958	3.81178	3.65579	3.08052	3.19382	3.04046	2.92998	3.1471
	AFUB_004700	-0.226594	0.137115	-0.231787	0.0991714	-0.368483	0.0123145	-0.00519354	0.977558	-0.14189	0.395812	-0.136696	0.462458		AFUB_004700	147.838	146.944	136.932	104.186	155.572	143.033	124.518	140.303	124.804	108.755	108.301	94.263
	AFUB_004710	-0.512109	0.000453502	-0.703717	8.07e-06	-0.422432	0.000982808	-0.191609	0.162854	0.0896767	0.514424	0.281286	0.0427397		AFUB_004710	149.613	124.128	128.905	96.2529	102.917	105.459	91.3947	82.6138	87.2157	80.2212	103.852	96.6608
	AFUB_004720	-0.427936	0.00285054	-0.331515	0.00608195	-0.634203	3.21e-05	0.0964213	0.512976	-0.206267	0.146106	-0.302688	0.0331154		AFUB_004720	55.0506	53.7957	49.7643	44.16	46.5628	37.9363	42.4293	44.5275	46.556	34.1467	30.7105	30.1222
	AFUB_004730	-0.119641	0.478376	-0.0596621	0.676757	-0.453622	0.00503736	0.059979	0.755293	-0.333981	0.0615132	-0.39396	0.0257027		AFUB_004730	26.7854	24.072	24.0795	30.1451	25.4572	21.2371	26.0337	23.2439	27.0246	17.658	17.4714	15.7355
	AFUB_004740	0.230181	0.0387806	-0.0500584	0.625417	0.118332	0.236521	-0.28024	0.0221585	-0.111849	0.343497	0.168391	0.179819		AFUB_004740	134.667	134.175	136.932	197.53	159.924	161.547	143.019	136.243	135.86	132.26	127.617	151.51
	AFUB_004750	0.0284847	0.830884	-0.128557	0.237205	-0.373214	0.00258375	-0.157041	0.235342	-0.401699	0.00376979	-0.244657	0.0701033		AFUB_004750	65.7056	68.8669	73.2016	78.0071	75.5014	75.8726	63.8102	68.7515	68.7899	53.4418	42.8645	54.3998
	AFUB_004760	-0.248174	0.242758	0.0745321	0.667716	-0.500088	0.0115931	0.322706	0.138669	-0.251914	0.278561	-0.57462	0.00916795		AFUB_004760	10.655	10.2568	10.916	11.1061	10.444	8.1681	11.6321	13.5823	10.8098	7.25032	6.7281	7.0435
	AFUB_004770	1.67865	0.00101478	1.49757	0.00109174	1.90601	0.000107033	-0.181081	0.624511	0.227356	0.511443	0.408437	0.2201		AFUB_004770	3.69964	2.93051	4.97643	14.5437	12.6198	13.6135	9.97034	17.5029	9.70428	12.5126	18.9906	9.89087
	AFUB_004780	-0.0848031	0.569686	-0.0491383	0.697524	0.115782	0.341785	0.0356649	0.837652	0.200585	0.173577	0.16492	0.265452		AFUB_004780	28.4132	34.5381	26.969	32.7894	30.4617	27.9531	30.5757	30.6651	29.4814	30.8723	30.168	28.174
	AFUB_004790	0.0644411	0.637072	0.54017	0.000160829	1.25563	1.06e-08	0.475729	0.00195674	1.19119	6.8e-08	0.715462	3.55e-05		AFUB_004790	73.5488	83.7287	81.0676	79.0648	90.297	99.1063	125.626	132.042	109.327	187.105	171.458	170.093
	AFUB_004810	-0.253862	0.0430155	-0.554491	8.56e-05	-0.342168	0.00454999	-0.300629	0.0295987	-0.0883063	0.517403	0.212323	0.123959		AFUB_004810	87.7555	92.5203	84.7598	70.8675	93.3432	76.9617	65.0287	67.2113	58.8399	63.9665	66.3044	63.8411
	AFUB_004820	-0.279715	0.0979731	-0.526362	0.00200836	-0.469731	0.00455509	-0.246647	0.18434	-0.190016	0.29966	0.0566312	0.814932		AFUB_004820	83.0199	90.427	79.6228	100.219	65.0574	66.7969	66.2473	54.7492	64.4905	49.5828	56.9719	64.4405
	AFUB_004830	0.397045	0.00171375	0.465917	0.00017171	0.474891	0.000141274	0.0688718	0.57284	0.0778455	0.510832	0.00897369	0.957773		AFUB_004830	47.7993	56.7262	54.7407	75.3628	75.719	74.602	78.9872	78.9732	73.7034	69.2288	63.3744	72.9826
	AFUB_004840	0.590402	5.53e-05	0.459014	0.000327288	0.568998	3.81e-05	-0.131388	0.301966	-0.0214035	0.879438	0.109985	0.431187		AFUB_004840	129.043	135.85	153.627	257.556	214.32	212.189	201.733	214.516	191.997	194.94	179.705	202.613
	AFUB_004850	-0.133007	0.647644	0.389683	0.0777347	0.196403	0.382238	0.52269	0.0597494	0.32941	0.237267	-0.19328	0.466835		AFUB_004850	6.51137	6.90762	5.45801	6.08191	6.30991	5.98994	9.30565	6.86115	9.94996	5.96397	7.70476	6.29419
	AFUB_004860	-0.185072	0.0913194	-0.208261	0.0355584	-0.318855	0.00306333	-0.0231882	0.865426	-0.133783	0.251283	-0.110595	0.376141		AFUB_004860	66.0016	64.6805	67.1015	69.2809	59.1826	61.17	57.0525	58.8098	65.9646	49.9336	49.1586	48.5552
	AFUB_004870	-0.437331	0.00396001	-0.989521	9.64e-07	-0.794736	9.72e-06	-0.55219	0.00132609	-0.357405	0.0180956	0.194785	0.234837		AFUB_004870	1901.61	1788.45	1706.75	1170.11	1671.91	1521.45	971.443	990.666	913.431	999.725	926.742	967.207
	AFUB_004880	-0.520938	7.09e-05	-0.802949	3.14e-07	-0.720408	9.42e-07	-0.282012	0.0162252	-0.199471	0.0681816	0.0825412	0.526789		AFUB_004880	287.684	282.794	312.231	201.232	228.462	236.875	174.813	174.049	186.347	153.309	180.465	165.447
	AFUB_004890	-0.0147608	0.889752	-0.0754444	0.395686	0.0183243	0.842696	-0.0606836	0.582997	0.0330852	0.771298	0.0937688	0.427073		AFUB_004890	190.309	205.135	200.502	236.137	196.913	207.651	200.847	188.192	210.055	180.79	192.728	188.226
	AFUB_004900	0.0282508	0.847765	0.374699	0.00477559	-0.11153	0.35692	0.346449	0.0200155	-0.139781	0.331153	-0.48623	0.00214134		AFUB_004900	109.657	112.824	117.508	108.417	127.286	139.947	144.127	150.105	173.94	94.1372	110.797	88.7181
	AFUB_004910	-0.138205	0.586312	-0.183804	0.368003	-0.353221	0.100463	-0.0455988	0.879073	-0.215017	0.42788	-0.169418	0.546977		AFUB_004910	8.43518	12.978	13.1634	9.51951	12.8374	10.5278	9.74877	10.2217	11.3012	9.00443	7.37921	8.09253
	AFUB_004920	1.91011	2.35e-08	2.95924	3.51e-11	3.35108	5.24e-12	1.04913	2.25e-06	1.44097	2.12e-08	0.391834	0.00961313		AFUB_004920	21.1619	16.7457	18.4609	68.752	82.8992	79.5029	155.759	171.529	142.616	202.424	164.947	175.188
	AFUB_004930	-0.285261	0.0367265	-0.292733	0.0171129	-0.619008	6.34e-05	-0.00747234	0.966068	-0.333748	0.023811	-0.326275	0.0281668		AFUB_004930	64.9657	63.0059	65.0146	49.9774	60.4881	60.6255	53.729	55.1692	58.2257	44.6713	37.0046	35.6671
	AFUB_004940	-0.158224	0.288356	-0.0726983	0.574075	-0.126317	0.326574	0.085526	0.605853	0.0319068	0.859033	-0.0536192	0.783594		AFUB_004940	51.647	57.3542	53.938	41.2512	58.5299	57.7213	53.5075	53.629	56.3831	49.4659	44.8179	44.2092
	AFUB_004950	0.0916081	0.737801	0.285772	0.174121	0.456378	0.0345483	0.194164	0.459506	0.36477	0.139377	0.170606	0.492382		AFUB_004950	8.73115	6.90762	8.34755	8.99065	9.79125	9.07567	9.97034	13.3022	8.84441	9.70607	11.7199	9.44129
	AFUB_004960	-0.0993036	0.596419	-0.468567	0.00658698	-0.12142	0.433231	-0.369263	0.061056	-0.0221165	0.921437	0.347147	0.0690288		AFUB_004960	24.8616	18.839	24.8821	26.7075	21.3232	22.5077	16.8388	16.5228	19.5314	17.4241	22.3547	19.3322
	AFUB_004970	-0.353867	0.00103366	-0.18509	0.0425328	-0.260915	0.0061839	0.168777	0.10532	0.0929526	0.368308	-0.0758249	0.532152		AFUB_004970	466.155	466.997	441.136	377.607	411.668	375.914	435.371	411.529	432.885	367.193	365.162	335.99
	AFUB_004980	1.17986	0.00274625	2.50345	2.45e-07	2.87795	3.43e-08	1.3236	0.000136798	1.69809	4.41e-06	0.374493	0.0869322		AFUB_004980	7.99122	8.5822	7.86596	17.7169	21.7583	20.3295	46.3067	56.0094	46.1875	76.3622	46.1201	49.7541
	AFUB_004990	0.125236	0.297907	0.178556	0.104074	0.168163	0.122494	0.0533203	0.703285	0.0429265	0.758341	-0.0103938	0.957161		AFUB_004990	92.491	115.336	104.344	107.095	127.069	131.96	126.291	124.341	120.874	109.924	111.99	102.356
	AFUB_005000	-0.476921	0.000145586	-0.706203	1.32e-06	-0.612394	5.6e-06	-0.229282	0.0431065	-0.135473	0.211659	0.0938086	0.461285		AFUB_005000	2143.28	1982.49	1974.04	1756.09	1519.82	1477.52	1318.63	1252.93	1386.24	1221.44	1272.7	1217.48
	AFUB_005010	0.749135	3.2e-06	0.89395	2.12e-07	1.06303	2.02e-08	0.144814	0.240346	0.313896	0.0103866	0.169081	0.19536		AFUB_005010	170.331	207.647	214.147	338.472	362.276	372.829	379.648	398.507	381.047	386.723	355.396	405.076
	AFUB_005020	0.239583	0.0115034	0.18706	0.0312994	0.788462	6.43e-08	-0.0525231	0.613105	0.548879	1.23e-05	0.601402	1.32e-05		AFUB_005020	169.296	170.179	166.63	223.444	217.583	206.562	209.377	210.035	191.138	264.169	262.613	287.585
	AFUB_005030	0.0563848	0.688183	-0.275615	0.0278255	-0.265295	0.0333788	-0.332	0.0242998	-0.32168	0.0244233	0.0103196	0.961492		AFUB_005030	73.2529	82.2635	76.4122	105.508	83.3344	76.0541	66.4689	64.2708	71.4923	53.4418	61.4211	65.04
	AFUB_005040	0.0941437	0.359688	0.195454	0.0434325	0.0728389	0.435855	0.10131	0.373993	-0.0213049	0.864908	-0.122615	0.310516		AFUB_005040	143.102	149.874	165.025	161.832	181.682	185.325	188.218	180.07	186.224	156.7	143.678	147.614
	AFUB_005050	-0.375008	0.00366358	-0.432686	0.000464552	-0.529393	7.75e-05	-0.0576786	0.677977	-0.154385	0.225577	-0.0967069	0.496271		AFUB_005050	76.0646	72.4254	70.9542	65.5789	57.8771	60.444	60.3759	52.2287	59.5769	42.0986	47.7478	52.7513
	AFUB_005060	0.0527033	0.616284	-0.773065	3.81e-07	-0.915798	4.7e-08	-0.825769	9.93e-07	-0.968501	7.25e-08	-0.142733	0.238125		AFUB_005060	139.55	140.455	149.774	144.115	175.59	163.725	90.9516	84.9942	90.1639	67.7086	71.8388	72.5331
	AFUB_005070	0.428108	0.0147899	-0.289315	0.0679017	-0.575076	0.00198397	-0.717423	0.000561068	-1.00318	2.26e-05	-0.285761	0.155928		AFUB_005070	14.0586	14.6525	15.7319	24.3276	21.9759	19.4219	13.6261	11.6219	13.1438	9.58913	9.87512	8.09253
	AFUB_005090	1.63948	0.000528729	2.41216	2e-06	4.17795	1.16e-09	0.772679	0.013054	2.53848	2.83e-08	1.7658	2.13e-07		AFUB_005090	1.33187	1.67457	2.24742	4.49533	6.5275	6.716	11.8536	8.54143	9.70428	26.6625	32.5553	31.6208
	AFUB_005100	-0.0248876	0.876775	0.442915	0.0012711	0.224123	0.0714737	0.467802	0.00354126	0.249011	0.0880817	-0.218791	0.115983		AFUB_005100	36.7004	28.8864	32.427	32.2606	33.0727	38.8439	48.5223	43.9674	49.2585	35.433	35.5938	36.1167
	AFUB_005110	0.253218	0.143553	0.2231	0.13326	0.154447	0.30163	-0.0301175	0.882332	-0.0987708	0.589425	-0.0686533	0.739021		AFUB_005110	21.014	21.3508	19.1031	21.6833	28.5034	28.4976	24.3719	23.2439	28.3758	19.1783	23.0058	21.4302
	AFUB_005120	0.273199	0.0506896	0.47837	0.000609793	0.509282	0.000352327	0.205171	0.141725	0.236083	0.0828306	0.030912	0.863292		AFUB_005120	36.9964	37.4686	32.9086	43.3667	49.1738	47.1935	52.9536	55.7293	49.627	44.5544	53.3908	43.9095
	AFUB_005130	0.114301	0.455801	0.311963	0.0320133	0.408817	0.00667361	0.197662	0.239298	0.294517	0.0664931	0.0968545	0.623595		AFUB_005130	162.784	176.04	196.167	167.385	244.999	219.813	238.623	235.799	226.884	243.47	204.448	213.253
	AFUB_005140	-0.223749	0.0511844	-0.106203	0.282183	-0.348125	0.00209941	0.117546	0.343766	-0.124377	0.309413	-0.241923	0.0480525		AFUB_005140	73.2529	73.8906	68.8673	73.5118	65.7101	62.2591	70.7894	73.3723	68.2985	54.6113	48.5075	55.299
	AFUB_005150	0.142152	0.419045	-0.15935	0.295978	0.0508931	0.744857	-0.301502	0.0985698	-0.091259	0.627441	0.210243	0.253484		AFUB_005150	27.3773	26.7932	26.3269	33.3183	32.4199	30.8573	28.0277	24.6441	23.7079	27.9488	21.161	30.4219
	AFUB_005160	-0.765614	3.73e-05	-0.720392	1.66e-05	-0.900603	1.72e-06	0.045222	0.797833	-0.134989	0.402125	-0.180211	0.266952		AFUB_005160	100.926	86.4499	79.3017	51.8285	54.6134	62.0776	53.5075	55.5893	62.0337	39.9937	49.1586	43.4599
	AFUB_005170	-0.126369	0.841194	-0.0783075	0.877577	1.53215	0.00118768	0.0480611	0.94686	1.65852	0.00279863	1.61045	0.00146961		AFUB_005170	7.84324	6.27966	4.97643	5.55305	7.39783	5.80843	9.19487	3.64061	6.87899	12.2788	28.1061	13.3377
	AFUB_005180	0.0970716	0.441307	-0.0229192	0.852057	0.142106	0.215078	-0.119991	0.391205	0.0450344	0.759636	0.165025	0.263268		AFUB_005180	230.266	211.415	209.17	298.807	243.04	218.179	221.009	226.278	230.323	215.638	208.788	244.874
	AFUB_005190	-0.359451	0.0408516	-0.510024	0.00365451	-0.485152	0.00490419	-0.150572	0.441063	-0.125701	0.510877	0.0248716	0.922351		AFUB_005190	179.063	174.784	180.596	209.694	121.411	135.772	126.734	129.942	141.019	106.533	117.525	133.077
	AFUB_005200	0.312614	0.0694269	0.0818197	0.595925	0.373625	0.0180355	-0.230795	0.197337	0.0610103	0.748994	0.291805	0.101494		AFUB_005200	43.2118	41.0271	53.4564	79.0648	56.1365	54.6355	48.7439	56.0094	49.9955	49.4659	55.3441	62.3425
	AFUB_005210	-0.617834	0.0081726	0.119483	0.550219	-0.679458	0.00226859	0.737316	0.00460644	-0.0616247	0.817909	-0.798941	0.00232898		AFUB_005210	200.964	157.201	144.477	120.052	114.884	116.532	163.957	180.49	234.991	129.804	87.8994	78.0779
	AFUB_005240	0.301063	0.0104768	0.364205	0.00185817	0.391935	0.000959666	0.0631421	0.624312	0.0908713	0.457533	0.0277292	0.867512		AFUB_005240	145.026	156.782	159.406	235.872	195.607	187.14	201.844	208.775	217.548	184.298	174.497	205.161
	AFUB_005250	-0.0969236	0.270487	-0.328326	0.000642978	-0.0843572	0.297117	-0.231402	0.0200687	0.0125664	0.911241	0.243969	0.0176874		AFUB_005250	265.486	268.769	254.119	276.066	249.35	273.541	226.881	221.097	216.688	223.473	242.646	226.441
	AFUB_005270	-0.0367723	0.833178	-0.407005	0.0103824	-0.417476	0.00832372	-0.370233	0.0373409	-0.380704	0.0266836	-0.0104707	0.968086		AFUB_005270	274.957	277.351	265.195	373.376	246.522	258.475	218.35	194.913	241.993	192.25	170.264	208.907
	AFUB_005280	-0.00871586	0.952219	0.0354436	0.764007	0.0871243	0.439637	0.0441595	0.770759	0.0958402	0.484484	0.0516807	0.75805		AFUB_005280	64.8177	69.2855	79.7833	73.2474	75.2838	80.4105	83.7508	70.9919	76.7744	73.2048	63.8085	74.781
	AFUB_005290	0.298353	0.117531	0.26402	0.114162	0.196867	0.238804	-0.0343336	0.87789	-0.101486	0.617712	-0.0671527	0.779954		AFUB_005290	31.077	28.2585	30.6612	48.9197	39.165	35.0321	40.6568	37.2462	36.9746	36.8363	25.8272	35.8169
	AFUB_005300	0.302025	0.0481434	0.776081	3.31e-05	0.844921	1.23e-05	0.474056	0.00752946	0.542895	0.00203018	0.0688397	0.750357		AFUB_005300	225.974	241.139	256.848	254.911	377.507	346.691	436.701	465.858	409.914	423.91	419.313	368.66
	AFUB_005310	-0.133693	0.119419	-0.270025	0.00254654	-0.123869	0.120795	-0.136332	0.149135	0.00982387	0.928428	0.146156	0.143397		AFUB_005310	234.557	247.837	240.313	248.036	228.245	237.42	214.03	214.656	205.755	194.94	219.314	203.812
	AFUB_005320	-0.246514	0.0326962	-0.305187	0.00742303	-0.220762	0.040221	-0.0586728	0.657041	0.0257525	0.852422	0.0844253	0.562094		AFUB_005320	349.098	353.335	347.066	277.917	361.188	324.546	307.862	305.811	285.969	287.674	271.62	279.192
	AFUB_005330	0.586154	0.000260401	0.455051	0.00141786	0.55481	0.000238228	-0.131103	0.38599	-0.031344	0.848705	0.099759	0.565867		AFUB_005330	262.082	331.566	334.223	439.484	553.097	514.954	438.362	483.361	419.25	446.596	403.035	413.169
	AFUB_005340	0.20058	0.118589	0.113635	0.319117	0.375686	0.00287438	-0.0869449	0.538997	0.175106	0.181668	0.262051	0.0529665		AFUB_005340	58.3063	61.3313	68.3857	76.1561	72.2376	84.9483	68.3522	82.7539	65.5961	74.6081	77.5902	74.4813
	AFUB_005350	-0.0365371	0.779119	0.114977	0.266683	-0.127315	0.228788	0.151514	0.236385	-0.0907777	0.48595	-0.242292	0.0541539		AFUB_005350	48.8352	48.9813	51.209	47.0687	51.5672	58.0843	55.0584	59.65	56.6288	38.5904	45.1434	43.6097
	AFUB_005360	-0.314409	0.00168257	-0.242902	0.00705574	-0.290081	0.00186308	0.071507	0.485331	0.0243278	0.822743	-0.0471792	0.696623		AFUB_005360	260.011	252.024	248.982	215.776	226.069	220.72	218.24	228.378	234.254	186.286	208.029	185.828
	AFUB_005370	0.364171	0.0150283	-0.0481043	0.721599	0.110832	0.391686	-0.412275	0.0101355	-0.253338	0.0859709	0.158936	0.330485		AFUB_005370	59.0462	70.1228	58.7539	95.1951	80.941	84.9483	64.4748	63.9907	62.4022	55.6637	57.4059	77.6283
	AFUB_005380	-0.254719	0.40683	-0.721304	0.0122578	-0.701265	0.0158165	-0.466585	0.173609	-0.446546	0.187631	0.0200383	0.968086		AFUB_005380	5.91942	5.23305	4.65537	6.61077	4.35167	3.9933	4.09892	2.94049	3.07098	2.68963	3.58109	2.69751
	AFUB_005390	-0.105586	0.472412	0.514077	0.000946203	0.274711	0.0438632	0.619664	0.000752148	0.380298	0.0159043	-0.239366	0.153351		AFUB_005390	190.309	174.156	180.436	145.173	222.588	187.503	269.199	266.605	288.303	194.004	206.292	213.553
	AFUB_005400	-0.653209	3.78e-05	-0.443465	0.00075362	0.0331665	0.775575	0.209744	0.116244	0.686376	2.89e-05	0.476632	0.0015228		AFUB_005400	288.424	258.303	271.295	215.511	188.21	163.362	208.158	204.854	223.444	231.192	285.51	264.506
	AFUB_005410	-0.232923	0.132918	-0.577925	0.000379216	-0.318155	0.0222603	-0.345002	0.0457605	-0.0852316	0.625936	0.25977	0.120873		AFUB_005410	25.7495	23.444	26.4874	26.4431	19.3649	24.8673	18.3897	17.3629	18.0573	17.5411	18.8821	20.6809
	AFUB_005420	-0.238897	0.0154708	-0.560288	5.7e-06	-0.452788	5e-05	-0.321391	0.00426622	-0.213891	0.0351596	0.1075	0.337186		AFUB_005420	131.855	138.152	145.28	127.456	120.759	132.505	100.036	97.5963	100.237	89.5765	102.983	89.917
	AFUB_005430	-0.00673546	0.96327	-0.0861884	0.45049	0.0469867	0.686825	-0.0794529	0.583419	0.0537221	0.715963	0.133175	0.352301		AFUB_005430	53.5708	54.4237	49.7643	66.6366	50.4793	54.8171	52.1781	49.9884	54.9091	45.4899	54.91	51.4026
	AFUB_005440	-0.940027	3.3e-05	-0.970823	1.28e-05	-0.901613	2.55e-05	-0.0307962	0.889028	0.0384136	0.855457	0.0692099	0.780839		AFUB_005440	871.635	688.669	642.762	413.57	350.744	478.106	377.987	365.461	439.395	307.203	438.303	354.273
	AFUB_005450	-0.41098	0.00625573	-0.440562	0.00181376	-0.627197	8.82e-05	-0.0295822	0.867262	-0.216217	0.151832	-0.186635	0.244079		AFUB_005450	102.11	106.963	113.013	69.5453	95.3015	97.8357	80.4274	81.2136	89.6725	66.89	67.1725	59.6449
	AFUB_005460	-0.357421	0.00162458	-0.373712	0.000429966	-0.449805	8.14e-05	-0.0162907	0.898097	-0.0923842	0.408507	-0.0760935	0.53391		AFUB_005460	81.984	79.5423	76.4122	66.3722	71.8025	63.3482	66.1366	65.671	62.6479	53.7927	53.9334	54.3998
	AFUB_005480	-0.611102	0.000127736	-0.793598	2.93e-06	-0.782821	3.37e-06	-0.182497	0.203949	-0.171719	0.219228	0.0107773	0.958907		AFUB_005480	120.312	114.08	119.755	69.2809	87.2509	94.5685	68.3522	75.3326	73.0892	65.6037	66.9555	58.8956
	AFUB_005490	0.321356	0.0175655	1.10267	1.32e-07	1.2555	2.14e-08	0.781319	3.19e-05	0.934144	2.13e-06	0.152825	0.338045		AFUB_005490	171.367	199.902	198.896	218.156	287.645	268.64	419.862	465.858	409.054	450.806	409.112	405.676
	AFUB_005510	-0.127046	0.465898	-0.464394	0.0054633	-0.284682	0.0658631	-0.337348	0.0715716	-0.157637	0.398535	0.179711	0.364467		AFUB_005510	72.9569	51.7025	62.6066	52.6218	68.1036	64.6188	47.7468	49.2883	46.6788	41.8647	56.7548	44.9585
	AFUB_005520	-0.0199517	0.907179	-0.265934	0.0587885	-0.0194882	0.892999	-0.245982	0.138012	0.000463581	0.997841	0.246445	0.143466		AFUB_005520	78.1364	76.4025	78.4991	99.6905	73.9783	78.9583	68.0198	63.5706	73.9491	59.6397	70.9706	87.0696
	AFUB_005530	-0.334696	0.0875232	0.00899128	0.957405	0.0192598	0.9084	0.343688	0.089513	0.353956	0.0754349	0.0102685	0.968086		AFUB_005530	14.3546	14.6525	11.7187	12.4283	10.6616	11.6169	15.3986	14.5624	13.1438	13.3312	12.5881	12.1388
	AFUB_005540	-0.0109065	0.945491	-0.198952	0.108393	-0.374195	0.00656287	-0.188045	0.214047	-0.363288	0.0187885	-0.175243	0.262732		AFUB_005540	26.6374	24.072	22.4742	26.972	28.0682	24.1413	23.3749	21.9837	22.111	16.7225	17.9054	17.9834
	AFUB_005550	0.452285	0.0018362	0.338999	0.00850174	0.509626	0.000355126	-0.113286	0.432696	0.0573408	0.699561	0.170627	0.253097		AFUB_005550	94.2668	113.662	117.187	134.86	179.724	166.448	148.447	139.743	144.704	145.942	140.205	142.219
	AFUB_005560	-0.850113	2.85e-05	-0.842187	1.68e-05	-0.874461	9.95e-06	0.0079256	0.96858	-0.0243486	0.900491	-0.0322742	0.887851		AFUB_005560	562.345	506.35	497	242.748	371.415	340.338	319.383	294.189	309.923	263.818	274.984	255.214
	AFUB_005570	-0.0559027	0.584274	-0.274484	0.0061567	-0.204658	0.0306612	-0.218581	0.046224	-0.148755	0.156775	0.0698258	0.585305		AFUB_005570	416.283	469.3	489.777	489.462	481.947	458.684	399.921	421.891	380.187	382.98	353.443	372.556
	AFUB_005580	0.427501	0.012785	0.136127	0.350946	0.222789	0.129611	-0.291375	0.0862521	-0.204712	0.216549	0.0866627	0.662577		AFUB_005580	36.7004	46.6788	43.8246	66.901	52.4376	64.9818	51.9565	50.8285	43.9764	48.4134	39.2834	50.5034
	AFUB_005590	0.0911413	0.646537	0.328833	0.0472192	0.587651	0.00129006	0.237691	0.226339	0.496509	0.0107513	0.258818	0.160433		AFUB_005590	34.9246	36.8406	39.6509	34.6405	56.7892	39.2069	47.8576	50.1284	50.2412	44.3205	59.0337	53.3508
	AFUB_005600	-0.209726	0.144702	-0.0397819	0.772848	0.162946	0.212138	0.169944	0.289788	0.372672	0.0170224	0.202728	0.221616		AFUB_005600	152.573	149.246	166.148	114.763	166.451	160.458	153.543	166.488	161.902	171.669	162.017	154.208
	AFUB_005610	-0.194689	0.198476	-0.124131	0.330029	-0.329105	0.0178395	0.0705575	0.683383	-0.134416	0.421614	-0.204973	0.202163		AFUB_005610	33.0008	33.4915	32.106	27.7652	33.2902	31.7649	31.7943	30.3851	33.5351	23.9728	28.1061	20.6809
	AFUB_005620	0.110698	0.630881	-0.0627019	0.749364	-0.391657	0.0562619	-0.1734	0.459506	-0.502355	0.0341411	-0.328955	0.165922		AFUB_005620	12.8747	10.0474	9.47126	13.486	12.6198	11.9799	9.85955	11.902	11.424	8.41972	8.13884	6.29419
	AFUB_005630	-0.193301	0.150722	-0.17095	0.165586	-0.368938	0.00568222	0.0223504	0.895601	-0.175637	0.220364	-0.197988	0.201008		AFUB_005630	139.402	145.897	155.072	111.325	151.003	156.828	136.815	138.623	138.317	102.791	114.812	99.8079
	AFUB_005640	-0.112785	0.828949	-0.622506	0.146803	0.828363	0.0290997	-0.509721	0.34671	0.941147	0.0381222	1.45087	0.00309958		AFUB_005640	1.62784	2.51186	1.28424	1.32215	1.52308	2.17816	1.44016	1.26021	0.859873	2.10493	3.47257	3.29696
	AFUB_005650	-0.0572644	0.638363	-0.039869	0.707618	-0.0958797	0.353575	0.0173954	0.904589	-0.0386152	0.77656	-0.0560106	0.704204		AFUB_005650	74.7327	69.9135	66.9409	78.0071	70.9321	71.8793	68.6845	75.1926	74.4405	63.6157	65.5448	54.9992
	AFUB_005660	-0.567139	0.00118246	-0.718072	6.13e-05	-0.548047	0.00069398	-0.150933	0.385331	0.0190916	0.923021	0.170025	0.34705		AFUB_005660	158.493	127.686	135.327	83.0313	120.759	105.278	94.3858	79.8134	96.92	84.3142	93.1083	90.3666
	AFUB_005670	-0.773536	1.02e-05	-0.647258	1.64e-05	-0.599454	3.6e-05	0.126279	0.375615	0.174082	0.200356	0.0478031	0.782305		AFUB_005670	113.801	102.149	113.334	57.9104	74.1959	76.2356	78.101	73.7924	70.8781	67.9425	69.6684	64.5904
	AFUB_005680	-0.45718	0.0190959	-0.161334	0.284434	-0.395373	0.0172995	0.295846	0.139254	0.0618066	0.784976	-0.234039	0.224723		AFUB_005680	23.3817	26.1652	23.7584	20.3612	17.1891	19.9665	24.2612	21.2836	23.3394	16.6056	21.0525	13.7873
	AFUB_005690	-0.686032	9.97e-05	-0.729151	3.04e-05	-0.641732	0.000100324	-0.0431188	0.803398	0.0443003	0.792265	0.087419	0.638097		AFUB_005690	631.602	562.657	525.575	430.494	328.116	402.778	353.836	338.437	405.983	302.058	392.075	334.941
	AFUB_005700	0.126442	0.660793	-0.239234	0.319558	-0.284179	0.245766	-0.365675	0.211151	-0.410621	0.154314	-0.0449454	0.905619		AFUB_005700	6.51137	7.11694	6.26066	8.72622	6.30991	8.53113	5.87142	5.74096	6.14195	5.02845	3.90664	7.0435
	AFUB_005710	0.322802	0.323576	0.071096	0.810436	-0.1991	0.506555	-0.251706	0.458389	-0.521901	0.123206	-0.270196	0.462439		AFUB_005710	4.73554	5.23305	8.98967	7.40407	7.61541	9.62021	7.2008	7.70129	5.77344	6.19785	4.99182	3.74654
	AFUB_005720	0.535995	0.00551205	0.641829	0.000474928	0.526567	0.00259429	0.105834	0.562436	-0.00942828	0.962965	-0.115263	0.539493		AFUB_005720	25.3055	24.4907	23.1163	29.6163	46.998	38.6624	39.4382	42.9872	38.5715	34.1467	31.5787	32.2203
	AFUB_005730	0.880547	0.00016481	0.787275	0.000140913	1.05827	5.56e-06	-0.0932725	0.611048	0.177725	0.295923	0.270997	0.0987835		AFUB_005730	9.47108	10.4661	10.2739	20.6256	18.277	21.2371	19.4975	20.3034	15.8462	18.5936	19.2077	21.1305
	AFUB_005740	-0.767699	1.05e-06	-0.697349	1.58e-06	-0.614193	5.65e-06	0.0703506	0.546771	0.153506	0.156844	0.0831555	0.522989		AFUB_005740	2790.71	2662.16	2640.07	1802.63	1636.88	1709.49	1815.27	1676.92	1792.71	1521.75	1846.21	1571
	AFUB_005750	-0.399355	0.0191694	-0.197673	0.172577	-0.339505	0.0250527	0.201681	0.266296	0.05985	0.758341	-0.141831	0.463214		AFUB_005750	98.4104	109.266	83.7966	71.1319	86.163	79.6844	106.683	73.0922	89.304	66.1884	74.9858	71.484
	AFUB_005760	-0.268425	0.0107687	-0.485382	4.35e-05	-0.333278	0.00126291	-0.216957	0.0494751	-0.0648532	0.560989	0.152104	0.180877		AFUB_005760	144.286	126.64	130.19	121.638	127.939	111.812	102.473	97.7364	102.939	97.0607	98.6427	100.557
	AFUB_005770	0.137081	0.157959	0.208265	0.0229104	0.130336	0.137604	0.0711845	0.51221	-0.00674497	0.953998	-0.0779295	0.500831		AFUB_005770	83.9078	91.2643	88.2914	115.292	102.047	97.6542	105.242	109.078	107.484	85.2497	93.2168	89.6173
	AFUB_005780	-0.217417	0.319614	-0.373237	0.0481329	-0.267726	0.148817	-0.155819	0.52343	-0.0503089	0.848335	0.105511	0.68783		AFUB_005780	15.0945	11.722	17.0162	11.3705	14.7957	14.5211	12.5183	11.6219	11.7925	11.811	12.5881	9.44129
	AFUB_005790	-0.678799	0.00056127	-0.807561	2.91e-05	-0.797215	3.72e-05	-0.128763	0.513738	-0.118417	0.542609	0.0103457	0.968702		AFUB_005790	64.3737	53.5864	60.5198	36.4915	44.387	39.933	37.3334	37.9464	33.1665	38.8243	30.385	27.125
	AFUB_005800	-0.153537	0.247303	-0.127158	0.265918	-0.342157	0.00703993	0.026379	0.870649	-0.18862	0.180935	-0.214999	0.131533		AFUB_005800	50.0191	49.1906	45.4299	56.0594	40.4705	46.2859	46.639	45.5076	47.9072	36.3685	35.8109	33.7189
	AFUB_005810	0.766086	3.84e-05	0.885932	1.99e-06	0.875213	2.26e-06	0.119847	0.389579	0.109127	0.43144	-0.0107194	0.955422		AFUB_005810	21.6059	27.0025	25.6848	46.011	44.387	45.0153	46.7498	51.6687	45.9418	42.3325	45.0349	37.915
	AFUB_005820	0.648585	0.000240285	0.808931	6.91e-06	0.99591	5.69e-07	0.160346	0.265404	0.347325	0.0139825	0.186979	0.17126		AFUB_005820	27.9693	24.7	29.698	39.4002	49.8266	50.8238	51.1811	50.4084	52.0838	52.9741	51.98	48.705
	AFUB_005830	0.24813	0.0347629	0.691935	6.59e-06	0.574234	4.14e-05	0.443805	0.00181945	0.326104	0.0107645	-0.117701	0.412445		AFUB_005830	258.383	256.629	263.429	291.403	361.841	352.862	429.5	461.657	440.501	382.513	369.829	329.096
	AFUB_005840	-0.761358	0.000236908	-0.950897	1.48e-05	-0.917425	1.96e-05	-0.189539	0.323419	-0.156067	0.405309	0.0334714	0.89568		AFUB_005840	816.732	747.488	587.218	504.27	385.558	480.648	392.388	346.558	433.253	291.416	409.98	359.368
	AFUB_005850	0.0965051	0.494247	0.335536	0.00881726	0.747297	6.65e-06	0.239031	0.0951623	0.650792	9.42e-05	0.411761	0.00390447		AFUB_005850	44.5437	50.8652	50.0853	48.1264	55.9189	62.9852	65.3611	61.4703	66.7016	80.5721	76.5051	69.386
	AFUB_005860	-0.443651	0.0175547	-0.788645	7.64e-05	-0.659037	0.000410097	-0.344994	0.0887214	-0.215386	0.281843	0.129608	0.562094		AFUB_005860	24.4176	18.6296	21.9926	17.9813	15.8836	18.1513	11.9644	13.3022	15.1092	11.811	14.2158	12.4385
	AFUB_005870	-0.427492	0.0391425	-0.391471	0.0260749	-0.815461	0.000232111	0.0360209	0.888563	-0.387969	0.0877335	-0.42399	0.0570477		AFUB_005870	30.781	22.3974	23.7584	23.7988	16.9715	21.9631	19.276	19.1832	24.0765	13.9159	12.371	14.8363
	AFUB_005880	0.0729954	0.652084	0.30635	0.0238408	-0.0767715	0.575722	0.233355	0.137374	-0.149767	0.359217	-0.383122	0.0147359		AFUB_005880	27.3773	25.9559	28.4138	31.4673	34.8133	27.9531	32.459	40.7468	35.2548	24.4406	24.9591	22.779
	AFUB_005890	0.535615	0.012242	0.811055	0.000146072	0.327651	0.0724886	0.275439	0.153813	-0.207965	0.30136	-0.483404	0.012633		AFUB_005890	18.2022	15.4898	22.6347	22.4766	31.9847	33.7615	34.8962	33.0455	36.9746	22.3357	23.1143	20.2313
	AFUB_005900	-0.242815	0.0317712	-0.22413	0.0319915	-0.260113	0.0142252	0.0186849	0.89448	-0.0172978	0.902177	-0.0359827	0.824317		AFUB_005900	149.909	150.921	140.303	148.346	129.244	127.604	135.375	126.301	138.071	101.621	113.51	129.48
	AFUB_005910	-0.116542	0.436339	-0.385793	0.00566034	-0.560773	0.000411045	-0.269251	0.0908752	-0.444231	0.0081341	-0.17498	0.301636		AFUB_005910	22.0499	23.2347	21.511	24.5921	20.0177	22.3262	18.7221	18.6231	16.7061	14.1498	13.2392	14.8363
	AFUB_005920	0.246315	0.0654405	0.509177	0.000358443	-0.0542998	0.658856	0.262863	0.0619945	-0.300614	0.0319286	-0.563477	0.000506424		AFUB_005920	74.8807	84.566	80.7465	97.575	98.13	111.449	117.207	121.26	122.471	73.0879	82.4735	59.7948
	AFUB_005930	0.191084	0.18353	0.586549	0.00010708	0.725167	1.14e-05	0.395465	0.00891483	0.534083	0.000657388	0.138618	0.310836		AFUB_005930	27.3773	29.3051	24.5611	36.4915	29.1562	34.6691	43.3156	42.9872	42.1338	39.0582	45.1434	40.0131
	AFUB_005940	-0.379855	0.000981059	-0.289329	0.00295464	-0.119571	0.169124	0.0905253	0.420659	0.260283	0.0164642	0.169758	0.112931		AFUB_005940	64.5217	71.7974	69.991	56.5882	55.2661	58.9919	60.3759	56.7095	61.051	56.8331	61.204	58.1463
	AFUB_005950	0.638859	0.10078	0.290987	0.39781	0.457213	0.182254	-0.347872	0.370701	-0.181646	0.646251	0.166226	0.708677		AFUB_005950	2.21978	3.34915	2.88954	6.08191	5.222	3.44876	4.09892	3.64061	3.07098	2.45575	4.34071	4.19613
	AFUB_005980	-0.34948	0.000642476	-0.214553	0.0141965	-0.324651	0.000697308	0.134927	0.166	0.0248294	0.81606	-0.110097	0.300413		AFUB_005980	384.319	355.01	358.142	300.658	323.764	308.028	330.129	326.955	343.581	262.999	278.782	273.498
	AFUB_005990	-0.77657	8.56e-06	-0.741553	7.23e-06	-0.723572	8.3e-06	0.0350171	0.820721	0.0529985	0.71609	0.0179814	0.923346		AFUB_005990	506.999	469.928	460.881	259.671	357.489	298.59	309.302	293.629	306.729	275.395	267.279	267.054
	AFUB_006000	-0.785363	4.82e-06	-1.20329	1.61e-08	-1.13454	2.47e-08	-0.41793	0.0034244	-0.349179	0.00821481	0.0687505	0.66577		AFUB_006000	1516.85	1320.61	1287.45	874.737	791.568	923.722	606.972	591.459	697.357	534.302	643.728	571.273
	AFUB_006010	-0.046671	0.607806	0.0448475	0.576782	-0.14148	0.0784009	0.0915185	0.345446	-0.0948089	0.31301	-0.186327	0.0575973		AFUB_006010	128.747	121.616	132.919	131.951	136.86	133.049	138.92	140.163	139.668	108.287	105.371	109.998
	AFUB_006020	-0.485937	0.000452984	-0.694693	4.17e-06	-0.67406	5.86e-06	-0.208756	0.110099	-0.188123	0.141351	0.0206332	0.903644		AFUB_006020	69.4052	80.7982	75.128	52.8862	65.9277	54.9986	49.9625	47.1879	49.3813	43.1511	44.4923	43.0103
	AFUB_006029	0.0665274	0.617	-0.298815	0.0137288	-0.0809626	0.477305	-0.365343	0.0111103	-0.14749	0.270739	0.217853	0.117002		AFUB_006029	52.0909	51.0745	51.8511	70.3386	53.9606	54.454	42.6509	46.0677	45.0819	46.0746	42.539	48.5552
	AFUB_006030	0.189041	0.371064	-0.15144	0.411144	-0.218047	0.245967	-0.34048	0.121653	-0.407088	0.0628459	-0.0666075	0.818424		AFUB_006030	23.6777	24.072	17.4978	30.9384	23.499	25.9564	24.1504	18.4831	18.6715	14.2668	18.014	19.9316
	AFUB_006040	0.689233	0.0109028	1.2077	2e-05	0.723817	0.00306982	0.518466	0.0255594	0.0345836	0.902211	-0.483883	0.0234021		AFUB_006040	4.88352	6.6983	6.42119	10.0484	8.48575	12.3429	15.9525	13.8623	13.6351	9.93995	8.68143	8.69198
	AFUB_006050	0.786197	2.87e-05	1.31373	1.88e-08	1.33663	1.22e-08	0.52753	0.000815998	0.550433	0.000346795	0.0229036	0.893114		AFUB_006050	31.5209	34.1195	38.3666	55.2661	72.2376	66.2524	92.281	93.3956	87.7071	85.6005	79.5436	78.9771
	AFUB_006060	0.956983	2.23e-05	1.16993	5.43e-07	1.09637	1.17e-06	0.21295	0.166014	0.139386	0.369009	-0.0735643	0.667181		AFUB_006060	18.0542	18.839	18.4609	43.1022	34.3782	39.7514	43.094	51.3886	38.94	35.3161	38.6323	36.2665
	AFUB_006070	-0.225037	0.26628	-0.287588	0.0954212	-0.555672	0.00463839	-0.0625514	0.796383	-0.330635	0.133401	-0.268083	0.226904		AFUB_006070	19.8301	21.7695	17.3372	20.89	16.7539	17.0623	18.2789	14.9825	17.1975	9.58913	13.4562	14.6864
	AFUB_006080	-0.331476	0.102275	-0.975422	4.6e-05	-0.624561	0.00180614	-0.643946	0.00938413	-0.293086	0.187556	0.35086	0.137784		AFUB_006080	14.7986	13.6059	15.7319	10.3128	12.1847	15.2471	7.86549	7.00117	8.96725	7.95196	9.22401	9.74101
	AFUB_006090	-0.502647	9.06e-05	-0.844481	1.21e-07	-0.58026	7.56e-06	-0.341834	0.00498993	-0.0776124	0.493436	0.264222	0.0237327		AFUB_006090	135.851	144.223	152.985	110.268	105.745	114.353	81.2028	88.0747	85.9873	90.8628	96.6894	81.8245
	AFUB_006100	0.154392	0.313518	0.431191	0.00298286	0.274269	0.0433298	0.276798	0.0759455	0.119877	0.452618	-0.156921	0.321981		AFUB_006100	39.0682	43.5389	37.4035	56.8526	40.6881	48.2826	50.5164	58.3898	62.4022	41.7478	45.686	47.2064
	AFUB_006120	-0.846404	2.91e-05	-0.714231	2.49e-05	-0.797679	9.46e-06	0.132173	0.452972	0.0487252	0.798101	-0.0834477	0.658142		AFUB_006120	53.5708	54.2144	49.4432	25.6498	35.6837	32.8539	34.2315	31.7853	35.132	30.8723	25.7187	27.7244
	AFUB_006130	0.93375	4.79e-05	0.278798	0.0932229	0.480334	0.00640037	-0.654952	0.00126477	-0.453417	0.0117723	0.201535	0.297971		AFUB_006130	27.5253	38.7245	38.3666	89.1132	64.6222	63.1667	44.091	48.4481	39.7999	44.0866	43.7327	45.4081
	AFUB_006140	0.346262	0.0627098	0.340869	0.0366716	0.380314	0.022007	-0.00539342	0.978666	0.0340517	0.87037	0.0394451	0.865202		AFUB_006140	18.9422	16.7457	18.9425	30.9384	25.4572	21.4186	26.6983	23.664	23.3394	24.5575	21.0525	21.1305
	AFUB_006150	0.527051	0.00301819	0.346122	0.0221425	0.434144	0.00564205	-0.180929	0.282821	-0.0929066	0.584151	0.0880219	0.643916		AFUB_006150	41.288	38.9339	43.9852	75.3628	60.4881	60.807	59.1573	53.769	54.6634	55.196	43.1901	60.9937
	AFUB_006160	-0.0965012	0.880606	1.57041	0.000903009	2.42802	8.66e-06	1.66691	0.00369573	2.52452	4.42e-05	0.857612	0.00811816		AFUB_006160	3.55165	3.97712	2.88954	1.85102	3.26375	5.62692	12.0752	9.94166	10.687	13.3312	25.3932	14.8363
	AFUB_006170	-0.0273691	0.931077	-0.762861	0.0070439	-0.847846	0.00437381	-0.735492	0.0249514	-0.820477	0.0137864	-0.0849847	0.855204		AFUB_006170	4.43957	4.39576	4.8159	5.02419	4.56925	4.90086	2.9911	2.80047	2.70246	3.1574	2.17036	1.79834
	AFUB_006180	0.322067	0.00654335	0.412449	0.000695794	0.552721	4.11e-05	0.0903816	0.477513	0.230654	0.0525019	0.140272	0.29688		AFUB_006180	1603.13	1916.76	2033.11	2413.99	2669.31	2408.5	2707.72	2547.87	2535.64	2576.79	2492.33	2478.71
	AFUB_006190	0.721862	3.08e-06	0.879816	1.58e-07	0.935718	5.87e-08	0.157954	0.179976	0.213856	0.0601599	0.0559019	0.701024		AFUB_006190	223.014	258.303	270.974	413.834	475.419	452.876	471.486	509.965	480.055	458.758	438.629	438.345
	AFUB_006200	-0.276623	0.0264911	-0.350686	0.00327976	-0.47473	0.000295928	-0.074063	0.592292	-0.198108	0.127022	-0.124045	0.381029		AFUB_006200	85.9796	79.7516	85.4019	62.4057	82.8992	79.5029	68.9061	70.1517	69.7726	56.4823	55.9952	55.8984
	AFUB_006210	-0.190788	0.121965	-0.530399	0.000163302	-0.490222	0.000317656	-0.339612	0.0157631	-0.299435	0.0250294	0.0401771	0.826661		AFUB_006210	158.049	161.806	155.072	182.193	129.897	144.303	112.554	112.159	123.576	96.0082	107.867	111.497
	AFUB_006220	0.250487	0.0232553	1.02955	2.47e-08	1.41511	3.62e-10	0.779059	3.3e-06	1.16462	1.27e-08	0.38556	0.00293845		AFUB_006220	129.339	139.618	134.042	154.692	171.891	193.13	284.598	282.707	303.412	347.314	329.677	323.252
	AFUB_006230	0.523175	0.00256187	0.826133	1.81e-05	1.82829	1.28e-09	0.302958	0.0668822	1.30512	1.99e-07	1.00216	9.71e-06		AFUB_006230	72.6609	72.0067	76.7333	90.4354	129.68	126.878	151.992	129.102	135.86	264.987	246.335	223.594
	AFUB_006240	0.793626	0.0705118	1.43526	0.000564954	2.56463	7.49e-07	0.641633	0.087641	1.77101	3.57e-05	1.12938	0.000311082		AFUB_006240	3.25568	4.8144	4.01325	4.75976	8.05058	9.4387	12.0752	7.84131	14.8635	20.1138	25.5017	20.0815
	AFUB_006260	0.297345	0.0851366	0.0485231	0.760925	0.332316	0.0327214	-0.248822	0.16649	0.0349709	0.860816	0.283793	0.11123		AFUB_006260	39.3642	46.8881	35.7982	43.6311	56.7892	59.3549	44.091	49.1482	39.4313	50.8692	46.4456	43.7596
	AFUB_006290	-0.740597	7.34e-06	-0.601387	2.45e-05	-0.194265	0.0701899	0.13921	0.29011	0.546331	0.00020433	0.407122	0.00329586		AFUB_006290	198.153	186.087	184.288	104.186	140.341	125.063	135.597	130.362	130.578	146.527	158.762	157.355
	AFUB_006300	0.387536	0.0217239	0.779375	2.06e-05	0.776018	2.29e-05	0.391839	0.0152989	0.388482	0.0136203	-0.00335723	0.987571		AFUB_006300	16.2784	15.4898	19.9057	26.7075	23.9342	23.2337	30.4649	33.4656	30.5869	28.7674	25.9358	28.174
	AFUB_006310	0.037569	0.821682	-0.179886	0.191054	-0.136209	0.319276	-0.217455	0.188582	-0.173778	0.28476	0.0436763	0.844058		AFUB_006310	87.4595	77.6584	80.4255	71.1319	97.6949	105.459	71.6756	73.5123	85.2503	65.9545	69.777	72.8328
	AFUB_006320	-0.443354	0.00467028	-0.693923	4.84e-05	-0.81324	9.59e-06	-0.25057	0.116595	-0.369886	0.0204927	-0.119317	0.509152		AFUB_006320	129.191	133.966	142.551	87.5266	119.453	116.895	86.6311	83.734	95.2003	63.4987	83.6672	68.4868
	AFUB_006330	0.201727	0.259141	-0.134292	0.395094	0.0425959	0.793497	-0.336018	0.0739868	-0.159131	0.395267	0.176888	0.36794		AFUB_006330	27.2293	30.561	24.5611	39.1358	35.9012	28.6791	27.2523	26.1844	25.182	21.5171	27.3465	30.5718
	AFUB_006340	0.194394	0.259077	0.150731	0.308537	0.026478	0.868218	-0.0436624	0.827636	-0.167916	0.350579	-0.124253	0.51878		AFUB_006340	23.8257	32.4449	29.8586	34.6405	37.6419	32.8539	31.5727	33.0455	35.0091	31.1062	25.7187	23.5283
	AFUB_006350	-0.24659	0.212302	-0.381997	0.028876	-0.342457	0.0493428	-0.135408	0.542996	-0.0958667	0.673382	0.0395408	0.882952		AFUB_006350	26.9334	21.1415	24.24	20.6256	21.3232	23.9598	19.1652	18.4831	21.4968	15.9039	22.5717	14.9862
	AFUB_006360	-0.181241	0.143919	0.370218	0.00180361	0.611296	1.58e-05	0.551458	0.000334187	0.792537	3.93e-06	0.241078	0.0475004		AFUB_006360	51.9429	53.1678	62.6066	53.1506	52.4376	54.091	80.6489	71.552	77.0201	70.9829	83.3417	84.8217
	AFUB_006370	0.726105	0.0223504	1.72199	2.43e-06	1.99041	3.77e-07	0.99588	0.000816664	1.2643	4.58e-05	0.26842	0.183072		AFUB_006370	6.21539	5.02372	5.77907	13.7504	8.26816	9.98324	20.0515	19.6033	20.8826	21.9848	25.0676	16.9344
	AFUB_006380	-0.423211	0.000367048	-0.55475	1.52e-05	-0.467546	7.95e-05	-0.131539	0.237866	-0.0443354	0.703731	0.0872032	0.491156		AFUB_006380	2513.54	2257.33	2176.46	1850.49	1837.93	1912.43	1666.15	1599.49	1733.38	1452.64	1668.79	1553.47
	AFUB_006390	0.537337	0.0727435	1.00774	0.000467123	1.89888	3.17e-07	0.4704	0.0792915	1.36154	1.7e-05	0.891139	0.000211416		AFUB_006390	5.1795	3.34915	4.01325	6.34634	6.74508	6.716	8.19783	8.82148	10.3185	16.3717	13.4562	14.8363
	AFUB_006400	0.87208	9.28e-05	1.51855	1.21e-07	2.4288	3.08e-10	0.646467	0.00282427	1.55672	2.16e-07	0.910248	0.00020408		AFUB_006400	133.335	186.715	187.659	281.619	382.511	337.252	528.095	525.228	468.999	991.773	726.201	814.948
	AFUB_006410	-0.556822	1.03e-05	-0.401269	0.000110871	-0.476983	1.83e-05	0.155553	0.120078	0.0798385	0.429225	-0.0757147	0.498462		AFUB_006410	159.528	158.247	163.419	120.58	118.8	115.08	127.51	123.221	135.246	109.573	110.797	101.456
	AFUB_006420	-0.100766	0.540474	0.163179	0.216255	0.342139	0.0136365	0.263945	0.109433	0.442905	0.00794216	0.17896	0.242467		AFUB_006420	23.9737	25.5373	24.8821	21.6833	28.2858	24.8673	29.6894	32.2054	26.6561	28.2996	27.8891	32.0704
	AFUB_006430	0.363012	0.0114986	0.737524	8e-06	0.83805	1.78e-06	0.374512	0.00929621	0.475038	0.00122266	0.100526	0.47858		AFUB_006430	37.8843	37.8873	40.293	58.1748	48.7386	55.5431	64.2533	68.3314	73.0892	56.7162	73.2495	64.2907
	AFUB_006440	0.40673	0.0082326	0.890923	5.03e-06	1.12762	2.9e-07	0.484193	0.00498993	0.720887	0.00011343	0.236694	0.166487		AFUB_006440	169.296	200.53	191.191	222.915	293.52	293.144	359.818	376.103	362.621	437.358	343.025	363.864
	AFUB_006450	-0.0130265	0.935534	0.24631	0.0560716	0.767616	9.29e-06	0.259336	0.088368	0.780643	2.67e-05	0.521306	0.0011656		AFUB_006450	62.1539	65.0991	80.1044	63.199	77.2421	80.592	86.188	84.1541	88.9355	117.058	111.122	99.5082
	AFUB_006460	-0.206004	0.0936919	-0.649626	1.8e-05	-0.659659	1.57e-05	-0.443622	0.00279644	-0.453656	0.00172384	-0.0100335	0.960277		AFUB_006460	105.662	107.173	104.184	81.4447	104.875	111.631	71.4541	73.5123	69.0355	60.4583	62.3977	63.9909
	AFUB_006470	0.264045	0.0961727	0.519813	0.00189631	0.494872	0.00254817	0.255768	0.144114	0.230827	0.172725	-0.0249417	0.917392		AFUB_006470	187.498	201.996	217.036	207.314	315.931	275.719	312.293	325.695	282.653	290.597	260.551	245.324
	AFUB_006480	-1.8297	6.28e-08	-2.75729	2.98e-10	-2.6086	4.04e-10	-0.927594	0.00137713	-0.778904	0.00358869	0.14869	0.639017		AFUB_006480	72.6609	65.7271	58.9145	24.5921	17.4067	19.0589	12.4075	8.68145	9.58145	7.95196	11.5029	10.79
	AFUB_006490	-0.23129	0.0714131	-0.9189	7.11e-07	-0.42908	0.00113115	-0.68761	0.0001065	-0.19779	0.145524	0.48982	0.00175478		AFUB_006490	89.9752	99.4279	108.197	90.9642	82.2465	100.558	54.9476	49.1482	62.4022	63.031	73.7921	68.4868
	AFUB_006510	-0.572368	0.496395	0.633786	0.297979	0.164622	0.805629	1.20615	0.141835	0.73699	0.390907	-0.469164	0.540761		AFUB_006510	1.62784	1.25593	0.48159	0.264431	1.3055	0.726054	1.44016	3.08052	1.22839	0.701644	0.868143	2.24793
	AFUB_006530	-0.625328	0.0106411	-0.794548	0.000554155	-0.892018	0.000275975	-0.169219	0.537436	-0.26669	0.321177	-0.0974708	0.763723		AFUB_006530	17.6103	21.7695	13.4845	11.3705	11.0967	13.069	9.52721	10.3617	11.424	7.71808	9.98364	7.79281
	AFUB_006540	-0.585616	0.000261096	-0.792213	3.23e-06	-0.826775	2.24e-06	-0.206597	0.167738	-0.241159	0.101319	-0.0345621	0.863041		AFUB_006540	50.907	60.9127	58.4329	35.6982	40.6881	44.8338	34.7854	33.4656	35.0091	31.9248	28.2146	28.6236
	AFUB_006550	0.0568654	0.594029	-0.0949399	0.321055	0.208941	0.0340622	-0.151805	0.181733	0.152076	0.166283	0.303881	0.0125648		AFUB_006550	410.216	427.226	425.565	546.579	439.301	443.437	414.766	427.912	409.177	440.515	441.559	477.309
	AFUB_006560	-0.0377763	0.706035	-0.122331	0.167636	-0.35217	0.000616237	-0.0845549	0.430498	-0.314394	0.00348719	-0.229839	0.0361876		AFUB_006560	335.483	321.309	326.839	340.587	366.41	331.262	317.5	311.832	327.243	246.745	222.57	248.471
	AFUB_006570	-0.438118	0.000305214	-0.51043	3.55e-05	-0.318103	0.00228114	-0.0723118	0.535258	0.120015	0.271445	0.192327	0.0986412		AFUB_006570	229.97	204.089	205.318	161.832	173.631	174.616	156.091	154.726	163.744	142.551	169.179	166.346
	AFUB_006580	0.248606	0.0730455	0.273017	0.0300497	0.178913	0.14451	0.0244102	0.88349	-0.0696929	0.643855	-0.0941031	0.553268		AFUB_006580	51.795	44.5856	49.9248	75.3628	57.0068	59.3549	59.1573	61.0502	68.0528	47.4779	55.5611	51.8521
	AFUB_006590	-0.77965	1.5e-06	-0.585022	1.43e-05	-0.715654	1.38e-06	0.194628	0.097545	0.063996	0.595235	-0.130632	0.3018		AFUB_006590	250.392	222.509	245.611	147.552	151.873	152.834	169.385	161.447	175.783	126.997	154.855	126.483
	AFUB_006600	-0.551709	0.00027154	-0.824491	1.31e-06	-0.607934	3.16e-05	-0.272782	0.0552223	-0.0562252	0.707144	0.216557	0.125206		AFUB_006600	73.4008	60.0754	62.6066	52.6218	47.6507	45.5599	38.8843	37.8063	40.5369	40.1106	42.1049	37.3156
	AFUB_006610	-0.0011122	0.994977	-0.31998	0.0150277	-0.23596	0.0617681	-0.318868	0.034748	-0.234848	0.103212	0.0840193	0.630517		AFUB_006610	118.536	111.359	108.839	128.778	122.282	116.35	92.0594	97.8764	97.5342	94.6049	72.924	104.004
	AFUB_006620	-0.0291582	0.843355	-0.13816	0.259656	-0.202664	0.100848	-0.109002	0.47286	-0.173506	0.22354	-0.0645048	0.718932		AFUB_006620	131.115	120.988	127.942	171.087	121.411	119.073	119.866	120.56	125.419	99.7503	109.603	98.3093
	AFUB_006630	-0.122644	0.251677	-0.00978037	0.921835	-0.159735	0.0922065	0.112864	0.331081	-0.0370908	0.766161	-0.149954	0.188826		AFUB_006630	56.8265	59.2381	54.0986	56.5882	54.1782	57.9028	57.7172	62.3104	58.8399	47.3609	44.9264	49.6042
	AFUB_006640	0.225211	0.0626746	0.160894	0.124603	-0.0634273	0.557467	-0.0643172	0.620042	-0.288639	0.0215652	-0.224321	0.070742		AFUB_006640	31.8169	29.7237	30.6612	39.9291	39.6002	37.7548	36.2256	37.2462	36.1147	26.1947	26.4783	30.2721
	AFUB_006650	-0.55632	0.0153814	-0.489609	0.0106727	-0.704051	0.00116965	0.0667103	0.804886	-0.147731	0.565595	-0.214441	0.388552		AFUB_006650	18.0542	21.5602	16.374	15.8659	11.5319	13.6135	14.7339	14.9825	12.0382	12.6296	9.65809	9.29142
	AFUB_006660	0.401951	0.00178814	0.408987	0.000771378	0.478223	0.000180264	0.00703679	0.961629	0.076272	0.536813	0.0692352	0.622399		AFUB_006660	73.6968	73.0533	81.8702	119.523	109.662	100.014	112	98.5765	111.292	88.8748	102.658	106.102
	AFUB_006670	-0.154665	0.297045	-0.130454	0.311874	0.0653367	0.616827	0.0242113	0.895158	0.220002	0.150541	0.195791	0.215516		AFUB_006670	70.8851	55.261	61.6435	67.9587	62.2288	54.6355	60.4867	58.9499	62.4022	52.9741	70.211	60.8438
	AFUB_006680	0.0261237	0.882738	-0.156499	0.28872	0.0389691	0.797838	-0.182623	0.307586	0.0128454	0.948291	0.195468	0.304418		AFUB_006680	198.301	192.157	176.904	276.859	179.506	182.966	182.125	174.329	181.925	157.285	197.936	189.425
	AFUB_006690	-0.451292	0.000763889	-0.410393	0.000643398	-0.420023	0.000533827	0.0408989	0.772735	0.0312691	0.824963	-0.00962983	0.958089		AFUB_006690	92.047	91.055	91.6625	72.9829	77.6772	67.7045	67.6875	72.2521	79.5997	57.3009	70.9706	63.3915
	AFUB_006700	0.693839	2.22e-05	0.362183	0.00391467	0.710271	7.75e-06	-0.331656	0.0163429	0.0164323	0.915779	0.348088	0.0142909		AFUB_006700	119.424	125.174	148.009	252.796	209.098	225.803	183.897	168.868	179.959	176.58	226.368	196.169
	AFUB_006710	0.928306	2.02e-07	1.02178	3.02e-08	0.867934	1.7e-07	0.0934716	0.446253	-0.0603715	0.622238	-0.153843	0.229531		AFUB_006710	227.602	221.463	214.628	470.687	464.54	433.091	468.163	482.241	476.001	402.276	328.375	401.18
	AFUB_006720	-0.418609	0.00513283	-0.620588	0.000129734	-0.391598	0.00527188	-0.20198	0.186299	0.0270101	0.875526	0.22899	0.157173		AFUB_006720	2182.49	1967	1849.46	1994.6	1420.6	1485.51	1340.35	1332.88	1449.62	1287.98	1456.09	1510.61
	AFUB_006730	-0.29915	0.00555978	0.446324	0.00011085	0.786787	1.96e-07	0.745474	2.75e-06	1.08594	1.35e-08	0.340463	0.00410564		AFUB_006730	164.708	152.177	147.366	138.297	128.157	141.944	218.572	220.397	230.446	260.193	232.554	253.116
	AFUB_006740	0.33319	0.0941862	-0.0081392	0.965551	-0.137697	0.446324	-0.34133	0.092336	-0.470888	0.0236258	-0.129558	0.580126		AFUB_006740	8.28719	8.16355	8.34755	12.4283	11.5319	10.3463	9.08408	7.98134	9.09009	7.60114	6.94514	6.44405
	AFUB_006750	-0.108753	0.219522	-0.31587	0.000729611	-0.584423	1.69e-06	-0.207117	0.0344125	-0.47567	5.49e-05	-0.268553	0.00903491		AFUB_006750	93.3789	93.5669	97.2811	95.1951	97.6949	92.7534	80.2058	82.4738	79.2312	58.9381	57.9485	59.6449
	AFUB_006760	0.0102464	0.956799	-0.192726	0.178745	-0.213136	0.141901	-0.202972	0.248674	-0.223383	0.192031	-0.0204106	0.929254		AFUB_006760	39.5122	33.2822	30.1796	42.3089	35.9012	35.0321	29.6894	32.7655	33.0437	26.7794	24.7421	32.2203
	AFUB_006770	-0.680877	1.78e-05	-0.592985	4.04e-05	-0.662503	1.13e-05	0.0878912	0.514911	0.0183736	0.902184	-0.0695176	0.657839		AFUB_006770	12475.2	11458.1	10865.6	7059.51	8613.69	7883.13	8098.13	7713.61	8595.17	6604.1	7305.53	6551.5
	AFUB_006780	-0.105838	0.389022	0.265183	0.0249431	0.43598	0.000846997	0.371021	0.00888871	0.541818	0.000317856	0.170797	0.235796		AFUB_006780	217.539	218.741	203.712	187.217	232.596	226.166	270.307	283.267	260.664	290.48	241.561	275.745
	AFUB_006790	-0.456748	0.00487449	-0.329649	0.0157678	-0.159726	0.213441	0.127099	0.449861	0.297022	0.0605476	0.169923	0.301269		AFUB_006790	70.5891	72.216	74.1648	43.8955	69.4091	58.9919	61.5945	62.3104	58.9627	60.6922	58.1655	62.1926
	AFUB_006800	0.0440465	0.706503	0.0933473	0.3416	-0.0156486	0.881121	0.0493008	0.6985	-0.0596951	0.628162	-0.108996	0.390244		AFUB_006800	80.8001	80.1703	83.7966	88.8488	89.4267	94.75	85.191	101.797	90.7781	78.4671	70.1025	77.4785
	AFUB_006810	0.0185952	0.938464	0.222929	0.210627	-0.047576	0.805629	0.204334	0.357944	-0.0661712	0.79075	-0.270505	0.206116		AFUB_006810	15.8345	16.9551	16.8556	24.0632	14.5781	17.6068	19.7191	20.1634	21.4968	12.6296	18.3395	13.7873
	AFUB_006820	0.582104	0.000766035	1.47607	6.56e-09	1.51379	3.58e-09	0.893964	6.94e-06	0.931689	2.17e-06	0.0377256	0.828054		AFUB_006820	30.337	31.8169	34.3534	49.9774	52.8727	53.1834	92.9457	103.057	89.1811	96.8268	83.1246	77.4785
	AFUB_006830	0.423239	0.144323	1.17156	7.2e-05	1.90168	2.14e-07	0.748324	0.00754042	1.47844	7.48e-06	0.730118	0.00103666		AFUB_006830	11.2469	10.6754	8.34755	12.6927	11.9671	18.8774	23.818	21.5636	26.5332	41.6308	31.2531	32.8197
	AFUB_006840	-0.00505979	0.977301	-0.333801	0.0217213	-0.540105	0.00115791	-0.328741	0.0551821	-0.535045	0.00370676	-0.206304	0.253591		AFUB_006840	20.274	21.5602	23.2768	20.6256	25.4572	23.7783	19.3868	16.6628	18.4259	13.3312	12.9136	15.8853
	AFUB_006850	0.219467	0.655093	0.830848	0.0310704	0.792037	0.0407444	0.611381	0.166428	0.57257	0.189501	-0.038811	0.939683		AFUB_006850	2.81173	3.13983	1.92636	4.75976	1.74067	3.9933	4.65282	4.7608	5.28208	2.92351	5.31737	4.64571
	AFUB_006860	0.916288	0.134624	1.78755	0.00149957	2.86134	1.01e-05	0.871259	0.0944875	1.94505	0.000368607	1.07379	0.00558761		AFUB_006860	1.33187	1.46525	0.32106	1.58659	2.611	1.45211	3.32345	3.50059	3.31665	7.71808	5.75144	5.54488
	AFUB_006870	-0.0895538	0.467168	0.0155001	0.889833	-0.444037	0.000563828	0.105054	0.426474	-0.354483	0.00866973	-0.459537	0.00121681		AFUB_006870	58.6023	54.2144	60.8408	53.9439	64.4046	58.6288	57.4956	62.7305	66.5788	40.8123	37.9812	40.4627
	AFUB_006880	0.499286	0.00637428	0.352061	0.024104	0.469396	0.00415706	-0.147225	0.399169	-0.0298895	0.877714	0.117336	0.521568		AFUB_006880	20.57	28.6771	20.3873	37.8136	31.332	35.0321	31.7943	28.2847	31.324	26.0778	29.1913	32.8197
	AFUB_006890	0.229251	0.112202	-0.349195	0.0121271	-0.499918	0.00127156	-0.578446	0.00101404	-0.729169	0.000108454	-0.150723	0.389247		AFUB_006890	22.4938	20.7229	21.3505	26.7075	29.8089	25.9564	19.6083	17.783	16.4604	14.3837	13.7818	14.5366
	AFUB_006900	-0.232649	0.0330633	-0.251934	0.0129211	-0.110963	0.240786	-0.0192848	0.887011	0.121686	0.285089	0.140971	0.238149		AFUB_006900	103.738	103.196	94.0705	92.022	89.4267	95.2946	91.0624	82.0537	94.3404	77.9994	90.6124	91.2658
	AFUB_006910	-0.689998	0.000294497	-0.380791	0.00696261	-0.404265	0.00500265	0.309207	0.074332	0.285732	0.0921375	-0.0234741	0.910844		AFUB_006910	50.7591	43.1203	43.022	38.3425	26.3276	29.4052	37.2226	35.0059	39.1857	29.0013	34.6172	32.9696
	AFUB_006920	-0.323727	0.432151	-0.134157	0.690428	-0.430881	0.218086	0.18957	0.675613	-0.107154	0.829082	-0.296724	0.508653		AFUB_006920	5.77144	3.34915	6.42119	5.28862	4.78683	3.63027	4.09892	6.30106	5.0364	2.80657	5.42589	2.69751
	AFUB_006930	-1.33448	0.0038455	-0.443026	0.138344	0.118273	0.680799	0.891456	0.0548553	1.45276	0.00208655	0.5613	0.103751		AFUB_006930	6.06741	4.18644	4.8159	1.05772	2.39342	3.08573	3.65579	3.78063	4.42221	4.20986	6.29403	4.94544
	AFUB_006940	-0.442626	0.469877	-0.889513	0.101546	-1.10553	0.0532754	-0.446887	0.535435	-0.662901	0.352243	-0.216014	0.818606		AFUB_006940	1.62784	1.67457	1.28424	0.793293	1.08792	1.63362	1.44016	0.280047	1.22839	0.584703	0.868143	0.449585
	AFUB_006950	-0.0670452	0.485647	-0.334794	0.000949632	-0.287314	0.00291984	-0.267749	0.01316	-0.220269	0.0300971	0.0474805	0.710626		AFUB_006950	192.677	174.784	193.92	200.174	196.043	184.236	152.325	157.946	160.673	146.41	134.779	147.014
	AFUB_006960	0.783128	7.43e-05	1.05181	1.84e-06	1.64113	7.7e-09	0.268686	0.1219	0.858005	4.45e-05	0.589319	0.00256198		AFUB_006960	370.704	369.453	380.937	912.551	565.934	652.178	829.089	775.31	858.399	952.949	1130.65	1184.51
	AFUB_006970	1.21185	4.17e-06	1.71652	1.73e-08	2.38188	2.04e-10	0.504675	0.00498993	1.17003	7.55e-07	0.665359	0.00029373		AFUB_006970	23.2337	29.7237	28.8954	78.536	63.5343	63.1667	90.5085	98.4365	92.9892	140.212	108.843	147.314
	AFUB_006980	-0.384999	0.00455584	-0.467962	0.000498073	-0.395129	0.00189339	-0.0829625	0.563373	-0.0101292	0.948291	0.0728333	0.651216		AFUB_006980	145.322	124.128	129.227	93.6085	123.587	113.809	99.4818	105.718	99.8681	96.2421	90.9379	94.8624
	AFUB_006990	-0.539252	0.000202269	-0.759261	2.71e-06	-0.82162	1.02e-06	-0.220009	0.0944365	-0.282368	0.0293775	-0.0623584	0.696803		AFUB_006990	190.309	182.529	179.954	141.999	129.462	140.673	125.626	104.317	116.451	85.9513	113.51	93.214
	AFUB_007000	-0.489308	0.000119594	-0.577978	1.24e-05	-0.631319	4.16e-06	-0.0886698	0.444835	-0.142011	0.192035	-0.0533414	0.701446		AFUB_007000	437.445	426.807	372.911	318.375	317.889	315.833	291.909	286.768	296.656	225.812	273.899	244.424
	AFUB_007010	-0.15937	0.0880164	-0.256038	0.00543309	-0.235024	0.00911719	-0.096668	0.350458	-0.075654	0.458823	0.0210139	0.876079		AFUB_007010	121.348	120.779	119.274	110.268	120.759	119.073	104.799	111.039	104.782	97.1776	97.0149	91.5655
	AFUB_007020	0.341463	0.45408	0.62937	0.0915123	0.551561	0.141986	0.287907	0.5243	0.210098	0.649231	-0.0778093	0.878724		AFUB_007020	1.18388	2.09322	1.76583	1.32215	2.17583	3.26724	2.54797	2.52042	3.07098	1.98799	2.17036	2.69751
	AFUB_007030	0.501154	0.0584056	0.365366	0.107808	0.332433	0.147748	-0.135788	0.612427	-0.168721	0.522809	-0.032933	0.919343		AFUB_007030	5.32748	6.48898	5.77907	6.8752	11.0967	8.89416	8.19783	7.1412	8.47589	7.13338	7.37921	5.84461
	AFUB_007040	0.151783	0.749878	0.763715	0.0349641	0.903884	0.0141972	0.611932	0.143378	0.752101	0.0636714	0.140169	0.738838		AFUB_007040	4.73554	5.02372	5.13696	9.51951	4.78683	5.08238	7.31158	10.6418	9.70428	5.73009	9.22401	13.3377
	AFUB_007050	-0.151663	0.119094	-0.0710631	0.410674	-0.251704	0.0074321	0.0806002	0.457538	-0.100041	0.341705	-0.180641	0.0921067		AFUB_007050	93.9708	94.1948	91.502	83.0313	95.0839	94.024	91.6163	92.5555	97.7799	71.3338	73.5751	73.7319
	AFUB_007060	0.629461	0.015773	2.00123	2.7e-08	2.03018	1.9e-08	1.37177	4.51e-06	1.40072	1.86e-06	0.0289494	0.888402		AFUB_007060	6.51137	10.0474	8.50808	14.0148	10.8792	15.9732	34.5638	33.6056	35.3776	28.8843	29.2998	35.8169
	AFUB_007070	-0.702607	5.23e-06	-0.634772	4.81e-06	-0.741193	8.09e-07	0.0678351	0.586398	-0.038586	0.765787	-0.106421	0.407294		AFUB_007070	141.622	140.874	141.106	82.7669	96.607	102.011	91.5055	100.257	97.4114	77.4147	83.5587	74.781
	AFUB_007080	-0.200235	0.127203	-0.223263	0.0572649	-0.335593	0.00747444	-0.023028	0.889147	-0.135358	0.342315	-0.11233	0.463897		AFUB_007080	59.9342	64.0525	56.0249	63.4634	55.0486	52.0944	58.3819	50.1284	54.0492	38.5904	45.903	48.705
	AFUB_007090	-0.222723	0.039973	-0.086188	0.354393	-0.11435	0.221232	0.136535	0.238473	0.108372	0.343114	-0.0281624	0.853078		AFUB_007090	82.428	73.2626	80.4255	70.0742	71.1497	77.6878	79.3196	74.2124	82.425	64.2004	71.9473	67.2879
	AFUB_007100	-0.672661	1.24e-05	-0.6494	8.96e-06	-0.603162	1.78e-05	0.0232613	0.869785	0.0694993	0.580058	0.046238	0.773988		AFUB_007100	336.963	308.331	303.401	202.819	223.24	217.816	222.449	192.952	225.778	185.468	216.602	180.583
	AFUB_007110	-0.0409784	0.750491	-0.0788297	0.452021	-0.0156776	0.888086	-0.0378513	0.790724	0.0253008	0.860175	0.0631521	0.664844		AFUB_007110	51.9429	52.1211	52.3327	49.4486	58.7475	56.0877	52.8428	50.2684	53.6807	46.6593	44.8179	53.6505
	AFUB_007120	0.284843	0.30202	0.505928	0.0305011	1.06058	0.000100405	0.221085	0.417303	0.775732	0.00344928	0.554648	0.0143365		AFUB_007120	4.88352	4.8144	5.61854	5.55305	6.5275	7.98659	7.86549	7.00117	8.35306	10.9924	10.4177	8.54212
	AFUB_007130	1.39288	4.06e-06	1.36365	1.31e-06	1.54754	2.47e-07	-0.0292322	0.887011	0.154652	0.374136	0.183885	0.285655		AFUB_007130	9.76705	10.8847	8.66861	33.5827	24.3693	26.501	26.2552	28.5648	24.9363	25.3761	24.4165	30.5718
	AFUB_007140	0.606003	0.00135181	0.659113	0.000203686	0.509919	0.00208721	0.0531097	0.7671	-0.0960845	0.57016	-0.149194	0.370006		AFUB_007140	19.6821	19.6763	21.1899	32.525	31.7672	35.3951	29.0248	36.5461	37.0974	26.3116	29.6254	24.2776
	AFUB_007150	-0.470705	0.0025764	-0.70217	4.69e-05	-0.528019	0.000623828	-0.231465	0.136622	-0.0573142	0.730408	0.174151	0.30681		AFUB_007150	2120.34	1938.32	1823.3	1913.95	1288.09	1446.3	1210.62	1342.26	1268.68	1204.37	1278.23	1308.29
	AFUB_007160	-0.0724102	0.682503	-0.487756	0.00459338	0.00295896	0.986165	-0.415345	0.0275235	0.0753691	0.70074	0.490715	0.0133796		AFUB_007160	635.154	744.767	829.939	605.547	873.379	813.906	554.129	611.622	498.235	761.4	662.718	632.266
	AFUB_007170	-0.800578	8.21e-06	-0.686071	1.85e-05	-0.676994	1.95e-05	0.114506	0.429066	0.123583	0.376757	0.00907685	0.966373		AFUB_007170	285.168	245.325	258.132	143.057	174.719	172.256	167.723	156.966	195.191	145.24	166.358	147.314
	AFUB_007180	-0.291508	0.555535	-0.373247	0.355702	-0.0727849	0.861571	-0.0817391	0.893184	0.218723	0.685737	0.300462	0.580361		AFUB_007180	1.62784	2.51186	1.6053	1.05772	1.3055	2.54119	1.66172	1.68028	1.22839	1.16941	1.73629	2.24793
	AFUB_007190	-1.26703	6.03e-08	-1.58919	1.43e-09	-1.41526	4.4e-09	-0.322154	0.028674	-0.148229	0.295881	0.173925	0.258444		AFUB_007190	385.206	336.59	356.376	147.024	157.965	179.698	123.965	113.699	142.37	110.392	141.182	125.734
	AFUB_007200	0.156748	0.112223	0.410662	0.000193243	0.429538	0.000117139	0.253914	0.02024	0.27279	0.0106004	0.0188762	0.89274		AFUB_007200	98.5584	107.173	103.702	134.595	119.453	120.162	137.037	157.666	141.019	126.062	131.307	130.08
	AFUB_007210	-0.682408	0.00015332	-0.785244	2.17e-05	-0.719193	4.86e-05	-0.102836	0.540358	-0.0367844	0.835895	0.0660514	0.750345		AFUB_007210	803.118	716.509	602.629	539.704	410.58	480.285	425.733	396.406	476.247	354.447	440.365	401.629
	AFUB_007220	-0.134941	0.354061	-0.76121	2.22e-05	-0.521558	0.000735578	-0.626269	0.000696	-0.386617	0.0147713	0.239652	0.151763		AFUB_007220	151.389	152.596	131.474	121.109	161.012	147.752	90.6193	101.937	80.2139	95.0727	86.2717	101.157
	AFUB_007230	-0.150614	0.172453	0.0455086	0.645973	-0.00842394	0.937683	0.196123	0.0972172	0.14219	0.219685	-0.0539325	0.696803		AFUB_007230	74.5847	84.9847	78.178	74.834	78.5476	77.3247	90.9516	88.0747	80.0911	65.9545	79.1095	74.6311
	AFUB_007240	-0.323494	0.00963626	-0.206734	0.0559566	-0.15539	0.141247	0.11676	0.374336	0.168104	0.178373	0.051344	0.747405		AFUB_007240	119.128	118.476	115.742	90.6998	104.44	110.179	105.575	115.379	103.676	90.7459	111.665	93.8134
	AFUB_007250	-0.0494019	0.86729	-0.322514	0.160928	-0.15407	0.504011	-0.273112	0.348921	-0.104668	0.733595	0.168444	0.586889		AFUB_007250	8.13921	8.5822	6.90278	6.34634	8.26816	9.62021	6.75767	6.16103	6.87899	5.84703	8.35587	5.39502
	AFUB_007260	-0.181362	0.411183	-0.121115	0.505202	-0.164126	0.373965	0.0602466	0.815194	0.0172355	0.948291	-0.0430111	0.878724		AFUB_007260	19.5341	25.1186	21.3505	21.9478	18.9297	21.2371	22.0455	19.6033	21.4968	13.3312	23.1143	18.5828
	AFUB_007270	-0.149772	0.297721	-0.408809	0.00350902	-0.270147	0.0374971	-0.259037	0.0958678	-0.120376	0.442928	0.138662	0.40021		AFUB_007270	52.9788	47.5161	49.2827	42.3089	51.1321	52.4574	38.1088	37.5263	44.3449	35.9008	43.9497	35.9668
	AFUB_007280	0.00739738	0.966524	0.131674	0.326455	0.00187399	0.989859	0.124276	0.462442	-0.00552339	0.975929	-0.1298	0.45621		AFUB_007280	43.6557	53.3771	52.0117	42.3089	58.3123	60.0809	56.277	53.909	61.4195	42.5664	46.6627	49.0048
	AFUB_007300	1.07752	3.16e-08	1.86379	2.7e-11	1.52413	1.47e-10	0.78627	3.13e-06	0.446613	0.000534791	-0.339657	0.00796268		AFUB_007300	136.591	157.619	143.514	310.442	342.041	346.872	528.206	610.362	546.634	404.264	368.852	396.684
	AFUB_007310	0.14683	0.343632	0.259152	0.0513758	0.063847	0.640265	0.112321	0.487952	-0.0829833	0.617713	-0.195305	0.206117		AFUB_007310	22.9378	24.4907	23.7584	27.7652	28.9386	28.3161	30.1326	31.2252	28.8672	23.3881	26.1528	19.3322
	AFUB_007320	-0.333227	0.00776058	-0.382761	0.00201616	0.147336	0.178257	-0.0495342	0.72707	0.480563	0.000681452	0.530097	0.00052987		AFUB_007320	396.749	391.013	394.903	289.552	353.573	380.634	330.129	301.19	329.823	382.279	439.063	400.131
	AFUB_007330	-0.175639	0.0971699	-0.386767	0.000550928	0.0191916	0.843376	-0.211128	0.0674967	0.19483	0.0774161	0.405958	0.00114755		AFUB_007330	82.428	84.566	88.773	79.0648	76.5893	89.1231	70.9002	63.1506	73.0892	77.4147	83.2332	80.6256
	AFUB_007340	-0.46656	0.000240285	-0.39678	0.000634754	-0.446034	0.000200936	0.0697805	0.564667	0.0205262	0.875515	-0.0492543	0.739681		AFUB_007340	776.776	739.115	702.96	535.208	596.178	609.341	595.894	553.933	635.692	482.029	546.496	488.999
	AFUB_007350	-0.333075	0.172789	-0.551857	0.0122707	-0.582814	0.0101522	-0.218782	0.42992	-0.249739	0.362616	-0.0309568	0.929463		AFUB_007350	13.3187	12.5593	13.1634	7.13963	12.8374	13.795	8.75174	8.9615	10.687	7.71808	8.35587	8.24239
	AFUB_007360	-0.518479	3.69e-05	-0.740919	3.45e-07	-0.572523	5.64e-06	-0.222441	0.0378544	-0.0540447	0.619445	0.168396	0.129006		AFUB_007360	276.141	271.49	253.637	190.126	216.06	199.665	167.169	177.27	163.007	160.559	174.714	166.197
	AFUB_007370	-0.00859723	0.9612	-0.150802	0.269913	-0.144851	0.292121	-0.142205	0.403813	-0.136253	0.420402	0.00595184	0.981159		AFUB_007370	44.9876	36.422	42.2194	50.5063	46.3452	38.8439	39.9921	42.007	36.7289	29.7029	38.0898	37.4654
	AFUB_007380	-0.202138	0.0444439	-0.136965	0.128072	-0.112948	0.20365	0.0651733	0.56277	0.0891905	0.409495	0.0240171	0.866741		AFUB_007380	126.824	120.988	111.247	110.268	109.444	117.439	110.338	119.58	115.592	97.6454	108.843	102.356
	AFUB_007390	-0.0757216	0.622139	-0.345879	0.0113887	-0.418051	0.00377241	-0.270157	0.0879776	-0.34233	0.0313662	-0.0721722	0.700722		AFUB_007390	29.0052	30.561	26.969	26.7075	32.2023	29.4052	22.9318	23.5239	25.4277	19.763	18.231	22.779
	AFUB_007400	0.511922	0.337051	1.24012	0.00733091	0.815965	0.0721917	0.728194	0.129973	0.304043	0.556465	-0.424151	0.357079		AFUB_007400	0.887913	1.04661	0.963179	2.64431	1.3055	1.08908	2.65876	2.3804	2.57962	1.05247	1.8448	2.39779
	AFUB_007410	0.778954	0.00087608	1.20355	2.14e-06	1.87927	6.28e-09	0.424595	0.0229933	1.10032	3.28e-06	0.675724	0.000164088		AFUB_007410	10.211	12.5593	10.595	18.7746	18.0594	24.1413	26.8091	29.2649	24.9363	35.9008	41.4538	35.8169
	AFUB_007420	-0.390592	0.00244558	-0.241357	0.0212308	-0.424347	0.000459184	0.149235	0.241099	-0.0337552	0.811966	-0.18299	0.144684		AFUB_007420	58.4543	66.355	64.0514	47.5976	52.8727	54.2725	58.6034	55.1692	54.6634	39.6429	47.6393	43.31
	AFUB_007430	-0.131209	0.159049	-0.322817	0.00111625	-0.055955	0.515608	-0.191608	0.0623083	0.0752544	0.463478	0.266862	0.0135377		AFUB_007430	153.757	163.48	163.74	148.081	161.882	165.177	142.576	132.322	132.175	134.482	152.033	144.467
	AFUB_007440	-1.03276	1.92e-06	-1.09007	1.33e-07	-1.30424	2.3e-08	-0.0573135	0.755621	-0.271484	0.104286	-0.214171	0.204154		AFUB_007440	52.2389	46.6788	51.5301	23.5344	30.2441	25.9564	26.4768	21.9837	26.4104	18.3597	19.8588	18.433
	AFUB_007450	-0.0292814	0.817083	0.0478971	0.665776	0.0351909	0.751259	0.0771785	0.563859	0.0644723	0.625104	-0.0127062	0.94597		AFUB_007450	234.557	226.905	247.216	222.386	260.447	271.181	266.54	241.961	267.543	217.509	253.281	207.558
	AFUB_007460	0.0802439	0.438219	-0.266813	0.00709375	-0.15096	0.101367	-0.347057	0.00367938	-0.231204	0.0320794	0.115853	0.320159		AFUB_007460	54.1627	61.9593	58.9145	64.2567	69.1915	65.8894	51.1811	49.2883	52.8208	46.8932	49.9182	49.3045
	AFUB_007470	0.266372	0.0176862	0.311144	0.00408233	0.36309	0.00120078	0.0447724	0.724605	0.096718	0.404872	0.0519456	0.712141		AFUB_007470	89.5313	102.568	100.01	127.456	127.721	124.155	127.066	136.663	119.4	125.477	110.471	113.146
	AFUB_007480	-0.0590904	0.743659	-0.477147	0.00397991	-0.461487	0.00544187	-0.418057	0.0261967	-0.402396	0.0288451	0.0156604	0.954266		AFUB_007480	29.0052	27.6305	32.106	37.0203	27.6331	29.4052	21.0485	21.4236	25.4277	18.7105	23.5484	17.6837
	AFUB_007490	-0.617693	8.07e-06	-0.749587	2.36e-07	-0.654662	1.04e-06	-0.131894	0.234512	-0.0369689	0.755066	0.0949248	0.418375		AFUB_007490	98.2624	94.8228	92.3047	68.752	65.7101	66.9785	62.1484	56.9895	60.4368	52.3894	60.2274	56.1981
	AFUB_007500	0.110116	0.381872	0.18984	0.0978898	0.130268	0.246686	0.0797233	0.571401	0.0201513	0.897656	-0.059572	0.717125		AFUB_007500	103.442	119.732	112.692	111.854	130.768	149.386	127.399	138.623	138.562	119.046	112.533	109.549
	AFUB_007510	0.0311944	0.816952	0.0107131	0.929669	0.0338861	0.769731	-0.0204813	0.895102	0.00269173	0.984969	0.023173	0.89568		AFUB_007510	107.29	109.894	102.258	97.8394	128.374	127.785	118.315	108.798	113.38	99.3995	107.216	97.56
	AFUB_007520	-0.030377	0.792502	0.110598	0.23842	-0.167782	0.0816716	0.140975	0.217096	-0.137404	0.220004	-0.27838	0.0168616		AFUB_007520	72.9569	79.333	75.6096	80.1226	78.5476	82.2256	87.6282	79.6733	92.9892	61.9785	67.3896	58.8956
	AFUB_007530	0.0581755	0.642115	0.335383	0.00396457	0.0867233	0.415085	0.277208	0.0310988	0.0285478	0.840781	-0.24866	0.0502805		AFUB_007530	71.1811	66.983	72.2384	88.5844	72.8904	77.6878	90.3977	91.7154	99.7453	65.019	78.5669	65.04
	AFUB_007550	0.16392	0.195896	-0.0111829	0.926335	0.130377	0.238804	-0.175103	0.188582	-0.0335423	0.818947	0.14156	0.296897		AFUB_007550	34.0367	30.9796	34.9955	46.011	39.6002	37.5733	35.4501	32.9055	37.0974	33.3281	34.2916	34.7679
	AFUB_007560	0.184552	0.0724206	1.08439	4.57e-09	1.74968	1.01e-11	0.899834	2.81e-07	1.56513	1.41e-10	0.665294	7.43e-06		AFUB_007560	78.5803	82.0542	78.6596	102.335	97.9125	94.5685	180.463	181.75	174.8	269.899	240.693	239.479
	AFUB_007570	0.486171	0.0120336	1.36176	1.04e-07	2.35609	6.16e-11	0.875589	4.12e-05	1.86991	1.83e-09	0.994326	8.06e-07		AFUB_007570	11.6909	11.9313	16.6951	21.1545	19.3649	20.3295	38.4412	35.0059	35.7462	59.8736	67.281	64.5904
	AFUB_007580	0.269302	0.0502042	2.70781	4.94e-12	4.05772	3.92e-14	2.43851	1.9e-10	3.78842	4.11e-13	1.34991	1.76e-07		AFUB_007580	75.9166	86.0313	95.1942	103.392	117.06	113.264	637.215	502.544	643.431	1399.31	1318.93	1255.99
	AFUB_007590	-0.489175	0.0175547	-1.1806	5.63e-06	-0.532001	0.00387001	-0.69143	0.00620569	-0.042827	0.863336	0.648603	0.00634332		AFUB_007590	14.6506	12.7686	14.4477	10.5772	10.2264	11.4353	7.97627	5.74096	5.89627	8.41972	9.7666	8.84184
	AFUB_007600	1.82745	1.64e-10	1.9375	3.42e-11	2.00729	1.28e-11	0.110052	0.334251	0.179838	0.0945343	0.0697864	0.588874		AFUB_007600	40.844	40.1898	38.2061	171.351	148.827	141.217	162.627	162.987	158.585	156.934	143.461	146.715
	AFUB_007610	-0.367855	0.00121544	-0.0879224	0.328323	-0.0773573	0.388596	0.279932	0.0140058	0.290497	0.00868221	0.0105651	0.945854		AFUB_007610	136.739	122.872	135.648	103.657	115.754	111.994	125.183	131.202	137.703	112.731	123.059	113.146
	AFUB_007620	0.240224	0.0288598	-0.0569317	0.565643	-0.0327893	0.746255	-0.297155	0.013798	-0.273013	0.0178905	0.0241425	0.876577		AFUB_007620	99.4463	105.708	107.073	151.783	126.198	123.974	110.338	105.438	101.834	86.536	101.681	96.2112
	AFUB_007630	0.545802	0.0191747	0.156371	0.437517	0.12399	0.548034	-0.38943	0.0862521	-0.421812	0.0609589	-0.0323818	0.915152		AFUB_007630	21.014	22.6068	23.2768	50.5063	29.1562	31.4018	24.8151	30.2451	24.5678	23.3881	19.2077	26.5255
	AFUB_007640	-0.526249	7.28e-05	-0.878841	1.18e-07	-0.692079	1.66e-06	-0.352591	0.00448075	-0.165829	0.135724	0.186762	0.119894		AFUB_007640	251.132	237.371	231.002	158.394	194.737	188.774	138.92	134.703	140.282	136.704	138.143	139.371
	AFUB_007650	0.568083	0.000443591	0.89536	1.31e-06	1.25421	1.82e-08	0.327277	0.0214156	0.686128	3.97e-05	0.35885	0.00955969		AFUB_007650	42.6198	47.7254	51.209	63.7279	80.941	81.4995	95.1613	91.0152	91.6379	111.561	101.139	100.857
	AFUB_007660	0.0365821	0.807323	-0.551259	0.000289963	-0.405425	0.0034072	-0.587841	0.000759185	-0.442007	0.00462434	0.145834	0.376373		AFUB_007660	47.9473	46.0508	50.0853	52.3573	52.4376	55.1801	36.004	39.3466	29.8499	29.8198	37.9812	33.8687
	AFUB_007670	-0.0559255	0.650719	0.0102046	0.9278	-0.151881	0.148934	0.0661301	0.617976	-0.0959555	0.455379	-0.162086	0.208341		AFUB_007670	68.6653	69.2855	66.2988	60.0258	75.2838	76.9617	71.1217	70.9919	75.6689	55.079	58.7081	57.2472
	AFUB_007680	-0.544832	0.262392	-0.261331	0.503242	-0.636588	0.125921	0.283501	0.602561	-0.0917563	0.88289	-0.375257	0.492181		AFUB_007680	2.95971	2.72118	2.72901	2.37988	1.08792	3.08573	2.88032	1.8203	2.8253	2.33881	1.08518	1.9482
	AFUB_007690	-0.414643	0.0327678	-0.443847	0.00899372	-0.731478	0.000305869	-0.0292044	0.903793	-0.316835	0.134413	-0.287631	0.170205		AFUB_007690	25.4535	30.561	23.2768	17.9813	22.1935	22.6892	20.273	18.9032	21.4968	14.5006	17.1458	11.8391
	AFUB_007700	1.36315	1.14e-07	1.51951	9.66e-09	1.42032	1.75e-08	0.156363	0.285162	0.0571761	0.709378	-0.0991871	0.538551		AFUB_007700	33.5927	41.4457	39.4903	118.465	100.523	99.4694	105.132	136.383	106.133	92.9678	92.8912	97.2602
	AFUB_007710	-0.146863	0.25283	-0.709832	1.09e-05	-0.387498	0.00233849	-0.562969	0.000696	-0.240635	0.0781724	0.322334	0.0267678		AFUB_007710	42.3239	47.3067	41.7378	38.3425	47.4331	41.9296	30.2434	27.1645	27.0246	30.7554	30.0594	32.3701
	AFUB_007730	-0.236248	0.124516	0.400567	0.00989976	0.0719159	0.622224	0.636815	0.00103226	0.308164	0.0612429	-0.328651	0.0688147		AFUB_007730	1419.92	1287.54	1110.38	976.279	1232.39	1315.06	1625.61	1862.03	1827.97	1269.97	1366.89	1097.14
	AFUB_007740	0.740421	1e-05	1.87163	7.19e-11	2.61655	1.14e-12	1.13121	1.26e-07	1.87613	1.04e-10	0.744919	1.4e-05		AFUB_007740	66.7415	66.1457	69.991	133.802	114.014	121.069	254.797	281.307	251.943	432.095	353.768	378.251
	AFUB_007750	-0.136026	0.354788	-0.21167	0.0951458	-0.102462	0.413231	-0.0756439	0.645687	0.0335646	0.8468	0.109208	0.508055		AFUB_007750	32.8528	33.4915	41.5772	35.6982	31.5496	38.6624	32.0159	34.5858	32.061	32.2756	31.9042	28.9233
	AFUB_007760	0.189985	0.0934049	-0.230147	0.0330826	0.052547	0.617976	-0.420133	0.00213225	-0.137438	0.252962	0.282694	0.0287934		AFUB_007760	137.183	153.014	134.363	201.496	168.627	157.009	131.055	130.782	120.628	129.102	135.864	144.317
	AFUB_007770	-1.24016	2.11e-08	-0.778298	2.45e-06	0.148849	0.180431	0.461862	0.00148682	1.38901	5.49e-09	0.927147	3.27e-06		AFUB_007770	2358.15	2125.04	2012.72	890.603	1085.09	1006.31	1388.98	1237.25	1379.97	2058.51	2378.17	2263.51
	AFUB_007780	-0.257352	0.0377301	-0.803973	2.09e-06	-0.496727	0.000272519	-0.546621	0.000470347	-0.239375	0.0638893	0.307246	0.0292917		AFUB_007780	609.553	621.058	612.742	658.433	467.151	560.332	359.708	396.266	362.498	381.343	417.142	418.564
	AFUB_007790	0.432357	0.0305897	0.542315	0.00632983	1.1666	6.31e-06	0.109959	0.630137	0.734239	0.0014973	0.62428	0.00808853		AFUB_007790	241.217	258.303	251.55	496.601	279.377	351.955	368.57	373.162	417.776	530.91	429.188	625.972
	AFUB_007800	-0.0438151	0.801669	-0.514309	0.00224301	0.218492	0.144817	-0.470494	0.0110166	0.262307	0.12654	0.732801	0.000473184		AFUB_007800	3376.74	4077.38	4339.28	3814.94	4381.47	4152.66	3021.57	3139.61	2565.12	5186.55	3862.26	3795.1
	AFUB_007810	-0.0812026	0.581805	-0.135445	0.280598	0.0477097	0.709608	-0.0542429	0.747941	0.128912	0.397456	0.183155	0.236558		AFUB_007810	63.4858	62.7966	65.3356	82.7669	58.5299	59.5364	62.37	56.2894	66.3331	58.9381	59.1422	67.2879
	AFUB_007820	1.17549	9.39e-05	1.2604	2.11e-05	1.21824	2.82e-05	0.0849078	0.753494	0.0427479	0.877552	-0.0421599	0.896009		AFUB_007820	46.0235	63.2152	63.8909	199.116	119.236	115.443	126.512	163.687	144.213	134.482	101.03	137.123
	AFUB_007830	-0.130793	0.274302	0.00917737	0.934797	0.0244434	0.821241	0.13997	0.279028	0.155236	0.211346	0.015266	0.925846		AFUB_007830	68.9613	63.8432	64.8541	60.8191	73.3256	62.0776	66.6905	70.7118	73.8263	65.4867	59.9018	62.1926
	AFUB_007840	-0.533943	0.00604879	-0.938999	1.5e-05	-0.811509	6.71e-05	-0.405056	0.0532151	-0.277566	0.171854	0.12749	0.583863		AFUB_007840	27.3773	27.8398	25.6848	19.3035	17.8418	22.8707	14.4016	13.7223	16.4604	11.4602	17.1458	14.5366
	AFUB_007850	-0.4723	0.000400606	-0.400901	0.000973307	-0.328089	0.00415719	0.0713987	0.583531	0.144211	0.231032	0.072812	0.621364		AFUB_007850	294.639	259.35	259.256	223.973	200.829	209.467	220.898	203.454	227.129	183.246	230.383	191.373
	AFUB_007860	0.0243082	0.840064	-0.10502	0.304719	0.0155857	0.885205	-0.129328	0.295206	-0.00872253	0.949123	0.120606	0.367648		AFUB_007860	271.998	264.374	253.156	339	265.887	269.729	262.22	252.462	262.261	246.862	235.701	260.46
	AFUB_007865	0.235629	0.342709	0.355933	0.0850639	0.520432	0.014952	0.120303	0.638024	0.284802	0.225176	0.164499	0.489407		AFUB_007865	5.32748	5.44237	5.9396	5.55305	7.833	7.80508	7.53314	8.26138	7.12466	7.01644	7.70476	7.79281
	AFUB_007880	0.492817	0.156509	1.32109	0.000118064	0.80971	0.00890864	0.828275	0.0106038	0.316894	0.33131	-0.511381	0.0595336		AFUB_007880	3.69964	3.97712	2.40795	3.96646	5.222	5.62692	8.53018	9.10152	8.72157	5.84703	6.18552	4.04627
	AFUB_007890	0.3445	0.0851643	0.000482598	0.997854	-0.0947134	0.605362	-0.344018	0.0933214	-0.439214	0.0332719	-0.095196	0.70048		AFUB_007890	19.6821	21.9788	20.3873	35.6982	23.9342	27.4085	21.1593	18.4831	26.1647	16.4886	17.0373	21.1305
	AFUB_007900	0.165626	0.245004	0.120884	0.32534	0.0164007	0.902498	-0.0447416	0.786406	-0.149225	0.314546	-0.104483	0.513998		AFUB_007900	35.0726	33.0729	32.427	40.1935	42.8639	39.3884	36.7795	43.4073	36.606	34.4975	28.7572	32.0704
	AFUB_007910	-0.00548111	0.966256	-0.0482826	0.643525	-0.036601	0.729074	-0.0428015	0.753962	-0.0311198	0.819599	0.0116817	0.946445		AFUB_007910	88.4954	87.0779	82.6729	95.724	84.8575	98.1988	94.3858	77.9931	92.4978	74.1403	83.3417	76.879
	AFUB_007920	-0.0263088	0.85229	-0.150948	0.171763	-0.316866	0.00912039	-0.124639	0.366244	-0.290557	0.033244	-0.165918	0.231718		AFUB_007920	29.0052	31.189	32.7481	30.9384	33.7254	33.58	28.3601	29.2649	30.9554	23.2712	21.7036	24.7272
	AFUB_007930	0.106892	0.560511	0.122836	0.420194	-0.00140573	0.993224	0.0159432	0.942688	-0.108298	0.573544	-0.124241	0.534025		AFUB_007930	30.1891	28.6771	27.9322	39.1358	28.9386	34.4876	33.456	31.5053	35.2548	21.4001	32.2298	28.174
	AFUB_007940	-0.312341	0.0155853	-0.419289	0.00086491	-0.775192	2.85e-06	-0.106948	0.441379	-0.462852	0.00185171	-0.355904	0.0121946		AFUB_007940	62.8939	61.7499	59.396	52.6218	53.0903	54.454	49.187	48.4481	48.0301	38.5904	30.7105	31.1712
	AFUB_007950	0.267358	0.10891	0.382658	0.0129963	0.175755	0.232374	0.1153	0.516886	-0.0916028	0.609331	-0.206903	0.233957		AFUB_007950	44.3957	37.2593	42.2194	69.8098	49.8266	47.1935	57.8279	51.1086	63.1393	44.3205	41.5623	45.2582
	AFUB_007960	-0.567359	0.00466579	-0.61681	0.00144071	-0.497514	0.00643431	-0.0494507	0.831458	0.0698453	0.749898	0.119296	0.615159		AFUB_007960	221.978	180.645	186.536	192.77	115.972	132.686	131.055	123.781	151.706	111.094	148.561	129.93
	AFUB_007970	-0.230128	0.0554217	-0.0286691	0.793988	-0.319652	0.00557611	0.201459	0.114788	-0.0895234	0.493424	-0.290983	0.0254461		AFUB_007970	88.4954	80.7982	87.9704	85.94	85.9454	68.6121	89.8438	88.4948	89.0583	58.2364	66.0873	68.4868
	AFUB_007980	0.124321	0.376093	0.0838033	0.489835	-0.125924	0.308292	-0.0405172	0.803338	-0.250245	0.0832055	-0.209727	0.155776		AFUB_007980	41.8799	43.1203	37.885	58.1748	41.776	47.012	43.6479	45.3676	48.6443	32.8603	35.1598	36.7161
	AFUB_007990	0.306497	0.0147899	0.517332	0.000116524	0.231166	0.0374611	0.210834	0.0926701	-0.0753309	0.562075	-0.286165	0.0256402		AFUB_007990	60.9701	60.9127	71.1147	100.219	80.5058	80.4105	94.829	98.2965	99.3768	70.1644	73.9006	66.5386
	AFUB_008000	0.321507	0.00325017	0.424167	0.000172688	0.343084	0.00104694	0.10266	0.349664	0.0215767	0.857967	-0.0810831	0.503857		AFUB_008000	101.37	107.591	108.358	152.048	132.073	145.937	153.543	155.426	141.879	128.05	117.199	129.63
	AFUB_008010	0.268155	0.0398294	0.05375	0.647976	-0.034861	0.772876	-0.214405	0.115234	-0.303016	0.0254451	-0.088611	0.571157		AFUB_008010	70.7371	69.0762	68.3857	111.061	85.2926	80.2289	73.1158	79.2533	76.8972	60.926	61.0955	67.8873
	AFUB_008020	0.185825	0.0430052	0.287494	0.00242688	0.210652	0.0169403	0.101669	0.31961	0.0248269	0.821457	-0.0768423	0.503857		AFUB_008020	273.033	286.562	279.001	337.943	353.79	341.427	348.74	374.003	361.024	318.078	295.385	290.582
	AFUB_008030	0.150627	0.24284	0.314438	0.0110215	0.316222	0.010285	0.163811	0.239476	0.165594	0.215985	0.00178345	0.992082		AFUB_008030	91.6031	84.9847	90.6994	90.4354	118.8	113.083	120.087	115.519	116.82	95.0727	116.765	99.3583
	AFUB_008040	-0.104815	0.542186	-0.32975	0.033103	-0.239281	0.111854	-0.224935	0.219274	-0.134466	0.462858	0.0904691	0.670657		AFUB_008040	64.8177	63.2152	62.4461	86.7333	60.7057	52.0944	54.5045	52.7888	53.1893	46.3085	56.8633	47.2064
	AFUB_008050	0.293745	0.00350103	0.241884	0.00894439	0.320757	0.00110595	-0.0518611	0.62962	0.0270126	0.80922	0.0788737	0.500539		AFUB_008050	301.151	316.285	305.328	446.624	383.599	396.97	384.301	391.646	379.204	367.661	344.978	360.417
	AFUB_008060	0.142654	0.274156	0.0132082	0.913644	0.357388	0.00342807	-0.129446	0.347791	0.214734	0.0954019	0.34418	0.00913335		AFUB_008060	28.7092	29.0957	25.5242	34.376	31.9847	33.0354	30.5757	29.685	28.4987	31.8078	35.4853	31.6208
	AFUB_008070	0.182817	0.10325	0.110967	0.269818	-0.0385915	0.710509	-0.0718496	0.565105	-0.221408	0.0592725	-0.149559	0.232627		AFUB_008070	79.7642	80.1703	81.2281	105.244	103.134	89.8492	95.2721	89.0549	91.5151	78.2333	66.5214	74.6311
	AFUB_008080	0.767907	3.41e-05	1.4477	7.33e-09	1.94155	1.42e-10	0.679793	0.000117027	1.17364	1.23e-07	0.493847	0.00133065		AFUB_008080	47.0594	52.3305	57.6302	91.4931	101.394	95.4761	153.654	165.648	134.386	200.319	166.141	194.97
	AFUB_008090	0.171985	0.0860141	0.0610456	0.505202	0.251619	0.00953885	-0.110939	0.316335	0.0796342	0.462669	0.190573	0.0889524		AFUB_008090	117.353	114.708	113.174	160.51	128.157	135.591	128.617	127.001	125.787	124.776	128.377	129.63
	AFUB_008100	0.145353	0.154132	0.0834959	0.376854	-0.102506	0.273925	-0.0618572	0.598019	-0.24786	0.0244233	-0.186002	0.113684		AFUB_008100	162.192	164.108	174.817	218.684	201.265	182.239	182.568	185.111	194.454	151.438	134.779	148.663
	AFUB_008110	0.297403	0.0978862	0.70275	0.000159689	0.630803	0.000459534	0.405347	0.0237725	0.3334	0.0536105	-0.0719468	0.709943		AFUB_008110	22.7898	22.1881	28.5743	41.2512	27.8507	31.2203	40.6568	40.8868	45.4504	37.7718	33.4235	35.0676
	AFUB_008120	0.739361	9.33e-05	0.997659	9.85e-07	1.21892	7.27e-08	0.258298	0.0763034	0.47956	0.0017992	0.221262	0.114342		AFUB_008120	26.7854	32.8635	32.5876	60.8191	53.3079	52.2759	70.0139	60.2101	63.1393	72.9709	61.3126	64.4405
	AFUB_008130	0.318004	0.0399233	0.390078	0.0105077	0.334261	0.0233678	0.0720735	0.692168	0.0162565	0.932897	-0.0558171	0.804687		AFUB_008130	497.232	501.535	489.937	797.524	613.585	613.152	681.86	682.474	701.042	626.451	464.565	676.476
	AFUB_008140	0.0309221	0.822717	-0.076909	0.504615	-0.430955	0.00120078	-0.107831	0.445331	-0.461877	0.00175891	-0.354046	0.0146373		AFUB_008140	109.213	104.242	109.642	127.191	121.847	110.179	111.335	111.039	102.448	83.4956	63.4829	78.2278
	AFUB_008150	-0.0289019	0.85229	-0.1408	0.269176	-0.335416	0.0133781	-0.111898	0.480398	-0.306514	0.0411339	-0.194616	0.227595		AFUB_008150	105.366	123.081	120.718	105.772	140.994	123.792	109.009	115.519	109.695	95.5405	75.3114	87.2195
	AFUB_008160	-0.424455	0.00220258	-0.382344	0.00142027	-0.808741	1.63e-06	0.0421104	0.781266	-0.384286	0.00822435	-0.426396	0.00320819		AFUB_008160	38.4763	33.7008	36.7613	29.6163	28.2858	30.1312	30.3541	28.1447	30.2184	19.8799	18.9906	19.1823
	AFUB_008170	-1.30207	1.9e-08	-1.59877	6.54e-10	-1.83389	8.02e-11	-0.296699	0.0296829	-0.531814	0.000369552	-0.235115	0.0956675		AFUB_008170	635.746	519.955	497.321	219.478	236.731	267.188	189.215	184.131	201.088	138.925	148.235	141.769
	AFUB_008230	-0.227802	0.212326	-0.182319	0.273607	-0.448581	0.0114579	0.0454829	0.843021	-0.220779	0.261309	-0.266262	0.206064		AFUB_008230	146.21	150.084	148.169	150.99	131.203	130.508	137.037	146.745	131.315	134.365	76.8306	100.108
	AFUB_008240	0.256332	0.0870573	0.151615	0.257805	0.237439	0.0797241	-0.104716	0.526294	-0.0188924	0.918883	0.085824	0.63996		AFUB_008240	66.5935	73.8906	78.3386	114.234	87.686	84.7668	80.095	88.7749	88.1984	86.0683	69.0173	86.1705
	AFUB_008250	0.00615909	0.970517	-0.290628	0.0434187	-0.122763	0.376337	-0.296787	0.0736608	-0.128922	0.438211	0.167865	0.35454		AFUB_008250	182.762	193.623	181.88	268.397	180.812	171.712	159.858	153.886	169.518	146.176	166.683	164.998
	AFUB_008260	-0.286205	0.0341445	-0.527902	0.00037018	-0.44804	0.00136413	-0.241697	0.0960636	-0.161835	0.253167	0.0798618	0.649202		AFUB_008260	440.553	450.251	467.142	505.856	345.74	370.106	327.802	317.993	351.811	310.009	306.02	310.214
	AFUB_008270	-0.14517	0.362239	-0.596674	0.000513672	-0.359371	0.0173086	-0.451504	0.0126156	-0.214201	0.202022	0.237303	0.191798		AFUB_008270	134.667	140.455	117.347	161.303	117.06	111.994	90.8408	90.1751	92.6206	92.1492	82.7991	111.647
	AFUB_008280	-0.46256	0.0176862	-0.496456	0.00427892	-0.397768	0.0170228	-0.0338955	0.887593	0.0647925	0.772673	0.098688	0.664844		AFUB_008280	30.633	30.9796	27.1295	32.7894	19.8001	20.3295	21.6024	20.5834	24.1993	20.5815	21.378	20.3812
	AFUB_008290	0.0117704	0.918018	0.0955886	0.285146	0.0775952	0.385907	0.0838182	0.450293	0.0658248	0.549089	-0.0179934	0.897122		AFUB_008290	75.6206	84.1474	83.1545	89.3777	90.7322	84.7668	91.284	87.2346	95.6916	72.6201	83.7758	82.1242
	AFUB_008300	0.288397	0.0762893	-0.0403678	0.795315	0.00731072	0.96577	-0.328765	0.060896	-0.281087	0.0967749	0.0476786	0.841749		AFUB_008300	102.85	91.8923	109	178.491	115.972	118.347	104.689	98.1564	110.187	87.2377	92.4572	105.952
	AFUB_008310	0.739346	0.000115231	1.46144	2.23e-08	1.2991	7.18e-08	0.722091	0.000195594	0.55975	0.00108376	-0.162341	0.337443		AFUB_008310	60.0821	65.7271	67.7436	110.532	133.379	107.093	181.017	200.374	182.539	172.604	125.664	148.063
	AFUB_008320	0.26607	0.0192408	0.333836	0.00307952	0.619583	9.78e-06	0.067766	0.58914	0.353513	0.00418183	0.285747	0.0232387		AFUB_008320	131.559	140.455	133.721	203.083	157.313	171.349	175.589	184.131	181.31	193.771	180.465	206.36
	AFUB_008330	-1.36615	6.19e-07	-1.17109	2.1e-07	-1.37788	5.05e-08	0.195066	0.343766	-0.0117258	0.960811	-0.206792	0.296137		AFUB_008330	27.5253	28.8864	30.0191	11.635	10.6616	13.6135	12.8507	12.3221	15.4777	9.93995	9.98364	11.0898
	AFUB_008340	-0.121164	0.455607	0.0968068	0.46924	0.0287508	0.839196	0.217971	0.191436	0.149915	0.373397	-0.0680561	0.717515		AFUB_008340	33.4447	33.2822	34.9955	31.4673	35.2485	34.306	37.2226	40.4668	37.9573	26.1947	38.6323	32.8197
	AFUB_008350	-0.306651	0.0102462	-0.647201	7e-06	-0.548186	3.87e-05	-0.340549	0.00961592	-0.241535	0.047716	0.0990144	0.473617		AFUB_008350	88.7913	86.4499	84.1176	66.901	77.8948	81.681	62.5916	55.1692	57.4887	52.0386	58.4911	54.5497
	AFUB_008360	0.0847983	0.371108	0.104408	0.226467	0.098138	0.250826	0.0196094	0.868044	0.0133397	0.911241	-0.00626961	0.968005		AFUB_008360	132.299	137.734	141.266	149.668	163.405	159.006	149.777	155.566	162.885	142.551	136.624	130.679
	AFUB_008370	-0.301759	0.0727435	-0.436807	0.00520788	-0.430723	0.0061709	-0.135049	0.4733	-0.128964	0.486723	0.00608472	0.981664		AFUB_008370	32.7048	30.9796	27.7717	33.5827	23.7166	24.8673	22.2671	22.2637	27.1474	20.8154	20.8354	21.4302
	AFUB_008380	0.197927	0.106126	0.134949	0.236173	-0.00511218	0.969274	-0.0629777	0.660892	-0.203039	0.11834	-0.140061	0.342544		AFUB_008380	187.498	195.507	194.081	260.464	226.069	231.793	212.479	239.58	219.391	198.682	152.033	187.777
	AFUB_008390	-0.253443	0.0700743	-0.00445525	0.972356	-0.11341	0.345602	0.248988	0.09185	0.140033	0.345636	-0.108955	0.490661		AFUB_008390	68.9613	53.7957	61.3224	53.1506	59.8354	54.454	67.1336	60.6302	66.8244	46.3085	58.1655	54.8494
	AFUB_008400	-0.409099	0.000356936	-0.415578	0.000147534	-0.512761	1.7e-05	-0.00647886	0.959283	-0.103662	0.3232	-0.0971834	0.402259		AFUB_008400	169.887	157.41	160.69	129.307	139.036	129.601	125.183	129.382	132.789	105.948	113.293	99.2084
	AFUB_008410	0.236362	0.162427	0.118788	0.414252	-0.090482	0.553957	-0.117574	0.514333	-0.326844	0.0613087	-0.20927	0.237981		AFUB_008410	20.422	18.839	19.4241	22.7411	25.2397	26.6825	26.4768	21.7036	19.7771	16.1378	18.231	17.0842
	AFUB_008420	-0.190154	0.432599	-0.0339977	0.868883	-0.116931	0.561978	0.156156	0.54441	0.0732224	0.791258	-0.0829336	0.773707		AFUB_008420	12.2828	9.21016	9.95285	12.4283	8.05058	10.1648	11.7428	10.7818	10.1956	7.95196	8.89846	10.79
	AFUB_008430	-0.423812	0.000245455	-0.372082	0.000488347	-0.364179	0.000536526	0.0517299	0.643351	0.0596327	0.579354	0.00790279	0.960687		AFUB_008430	509.218	472.858	461.042	398.497	406.446	360.123	378.762	393.466	407.334	331.176	366.465	345.881
	AFUB_008440	0.246861	0.059941	0.921798	1.06e-06	1.50965	2.19e-09	0.674937	0.000142392	1.26278	6e-08	0.587847	0.000587167		AFUB_008440	219.759	256.629	255.403	381.574	290.909	275.174	491.759	484.341	488.285	626.568	606.072	705.998
	AFUB_008450	1.32233	9.62e-07	1.48469	1.24e-07	1.92005	4.21e-09	0.162359	0.41907	0.597724	0.00327825	0.435365	0.0359142		AFUB_008450	566.193	838.334	981.319	2304.52	1986.1	2024.06	2410.05	2343.85	2149.07	2816.4	2553.21	2835.83
	AFUB_008460	0.348791	0.00334519	0.354244	0.00159129	0.400741	0.000546341	0.00545256	0.96858	0.0519503	0.668973	0.0464977	0.749172		AFUB_008460	81.2441	89.7991	91.3415	112.119	115.537	133.231	117.982	125.041	111.784	108.755	109.712	103.255
	AFUB_008470	-0.194001	0.0825043	-0.476009	0.000141774	-0.522611	5.89e-05	-0.282007	0.0236846	-0.32861	0.0082305	-0.0466022	0.76484		AFUB_008470	105.662	92.9389	95.8363	94.6663	92.2553	92.0273	73.3374	73.6523	77.2658	62.3293	71.2962	57.2472
	AFUB_008480	0.0390385	0.778646	0.0450264	0.694069	-0.026728	0.819504	0.00598794	0.969846	-0.0657665	0.643639	-0.0717544	0.636412		AFUB_008480	45.1356	38.5152	42.2194	46.8043	49.609	44.4708	44.8665	45.0876	48.1529	34.3805	38.9579	43.0103
	AFUB_008490	-0.0477911	0.674252	0.138055	0.16265	-0.0203207	0.842799	0.185846	0.114571	0.0274704	0.833582	-0.158376	0.198132		AFUB_008490	128.599	128.524	123.126	119.787	141.647	136.861	143.24	146.885	152.935	117.876	125.121	106.402
	AFUB_008500	0.136063	0.226468	0.0645024	0.514227	0.147477	0.135573	-0.0715605	0.561492	0.0114139	0.933196	0.0829744	0.515539		AFUB_008500	41.7319	45.6322	45.2694	48.3909	52.8727	55.5431	49.5193	46.0677	50.8554	45.256	44.7093	46.607
	AFUB_008510	0.553695	0.000211797	0.0734579	0.512466	0.200652	0.0759513	-0.480237	0.000948216	-0.353043	0.00660809	0.127195	0.34999		AFUB_008510	31.5209	34.9567	28.7348	53.9439	47.4331	49.3717	34.3423	36.5461	34.5178	34.1467	34.0746	32.6698
	AFUB_008520	-0.474074	0.000125804	-0.739213	6.08e-07	-0.672532	1.52e-06	-0.265139	0.0189621	-0.198458	0.0613087	0.066681	0.607039		AFUB_008520	2342.91	2141.99	2125.42	1884.33	1618.82	1654.31	1350.98	1394.77	1442.25	1293.71	1254.03	1308.14
	AFUB_008530	-0.0405598	0.872744	0.314865	0.0899353	0.452022	0.0183887	0.355424	0.120743	0.492582	0.0288683	0.137158	0.536642		AFUB_008530	15.0945	16.5364	13.8056	11.635	18.0594	17.6068	20.3838	22.2637	17.3203	21.1662	18.014	18.433
	AFUB_008540	0.181426	0.704781	0.518405	0.157159	0.00492919	0.990692	0.33698	0.456818	-0.176496	0.728799	-0.513476	0.238645		AFUB_008540	2.21978	2.09322	3.69219	2.11545	3.04617	4.53784	4.54204	2.94049	4.66788	2.33881	3.25553	1.79834
	AFUB_008550	0.133785	0.229566	-0.0731217	0.471385	0.142188	0.158902	-0.206906	0.0861268	0.0084037	0.950302	0.21531	0.0826081		AFUB_008550	107.438	104.87	99.368	114.234	125.763	129.782	101.587	112.439	100.114	107.702	115.354	97.4101
	AFUB_008560	1.06998	1.87e-07	0.680819	1.25e-05	0.696493	9.14e-06	-0.389159	0.00458482	-0.373485	0.00444486	0.0156741	0.928513		AFUB_008560	61.562	63.4245	74.3253	157.072	141.647	154.286	108.455	124.901	105.519	105.948	92.1316	102.805
	AFUB_008570	-0.387153	0.00234096	-0.60039	2.09e-05	-0.496109	0.000133548	-0.213237	0.09172	-0.108956	0.388031	0.104281	0.456988		AFUB_008570	144.138	150.502	144.477	107.095	131.42	125.063	105.242	102.637	98.6398	98.8148	104.394	86.7699
	AFUB_008580	0.109939	0.631728	-0.313566	0.109114	-0.127236	0.511325	-0.423505	0.0705426	-0.237175	0.300971	0.18633	0.45621		AFUB_008580	12.1348	12.1407	14.1266	14.2793	16.1012	14.5211	11.6321	10.9218	10.1956	13.799	8.89846	10.79
[truncated: 7,739 more rows]

## Sheet: Table S3 - Criteria
Table S3. Genes and log2 fold-change information for genes in peak, plateau, lowland, valley, step-up and step-down clusters at each timepoint.
[truncated: 265 more rows]
[truncated: 59 more columns]

[truncated: 3 more sheets: Table S4 - Funcat, Table S5, Table S6 - Oligonucleotides]
